# Supplementary material for: Active and Repressive Chromatin-Associated Proteome after MPA Treatment and the Role of Midkine in Epithelial Monolayer Permeability
Source: Int J Mol Sci. 2016 Apr 20;17(4):597. doi: 10.3390/ijms17040597 (PMC4849051; doi:10.3390/ijms17040597)
Supplement: Supplementary file 1 [file ijms-17-00597-s001.zip]

Archive with 9 entries (8 files):
- ijms-121525-Supplementary Materials/
- ijms-121525-Supplementary Materials/ijms-121525-supplementary Figure S1.pdf
- ijms-121525-Supplementary Materials/ijms-121525-supplementary Table S1 .pdf
- ijms-121525-Supplementary Materials/Supplementary Table S2.xlsx
- ijms-121525-Supplementary Materials/Supplementary Table S3.xlsx
- ijms-121525-Supplementary Materials/Supplementary Table S4.xlsx
- ijms-121525-Supplementary Materials/Supplementary Table S5.xlsx
- ijms-121525-Supplementary Materials/Supplementary Table S6.xlsx
- ijms-121525-Supplementary Materials/Supplementary Table S7.xlsx
