# Supplementary material for: Active and Repressive Chromatin-Associated Proteome after MPA Treatment and the Role of Midkine in Epithelial Monolayer Permeability
Source: Int J Mol Sci. 2016 Apr 20;17(4):597. doi: 10.3390/ijms17040597 (PMC4849051; doi:10.3390/ijms17040597)
Supplement: Supplementary file 1 [file ijms-17-00597-s001.zip › ijms-121525-Supplementary Materials/Supplementary Table S2.xlsx]

## Sheet: H3K4me3
Supplementary table S2. List of active histone modification (H3K4me3)-associated proteins in controls (DMSO and IgG) and MPA-treated cells.
					Exclusive Unique Spectrum Count																			Exclusive Unique Peptide Count																			Exclusive Spectrum Count
			MPA/DMSO		DMSO						IgG						MPA							DMSO						IgG						MPA							DMSO						IgG
Identified Proteins	Accession Number	Molecular Weight	Fold Change by Category	ANOVA Test (P-Value): *(p <= 0.00978)	DMSO_BR1.1	DMSO_BR1.2	DMSO_BR2.1	DMSO_BR2.2	DMSO_BR3.1	DMSO_BR3.2	IgG.R1	IgG.R2	IgG.R3	IgG.R4	IgG.R5	IgG.R6	MPA_BR1.1	MPA_BR1.2	MPA_BR2.1	MPA_BR2.2	MPA_BR3.1	MPA_BR3.2		DMSO_BR1.1	DMSO_BR1.2	DMSO_BR2.1	DMSO_BR2.2	DMSO_BR3.1	DMSO_BR3.2	IgG.R1	IgG.R2	IgG.R3	IgG.R4	IgG.R5	IgG.R6	MPA_BR1.1	MPA_BR1.2	MPA_BR2.1	MPA_BR2.2	MPA_BR3.1	MPA_BR3.2		DMSO_BR1.1	DMSO_BR1.2	DMSO_BR2.1	DMSO_BR2.2	DMSO_BR3.1	DMSO_BR3.2	IgG.R1
Probable ATP-dependent RNA helicase DDX5 OS=Homo sapiens GN=DDX5 PE=1 SV=1	DDX5_HUMAN	69 kDa	3.8	0.0024	0	0	0	1	0	0	0	0	0	0	0	0	0	1	1	0	1	1		0	0	0	1	0	0	0	0	0	0	0	0	0	1	1	0	1	1		0	0	0	1	0	0	0
Transforming protein RhoA OS=Homo sapiens GN=RHOA PE=1 SV=1	RHOA_HUMAN	22 kDa	3	0.0071	0	0	0	0	0	0	0	0	0	0	0	0	0	0	1	0	0	0		0	0	0	0	0	0	0	0	0	0	0	0	0	0	1	0	0	0		0	0	0	0	0	0	0
Cluster of Transforming protein RhoA OS=Homo sapiens GN=RHOA PE=1 SV=1 (RHOA_HUMAN)	RHOA_HUMAN	22 kDa	3	0.0071	0	0	0	1	0	1	0	0	0	0	0	0	0	1	2	1	1	1		0	0	0	1	0	1	0	0	0	0	0	0	0	1	2	1	1	1		0	0	0	1	0	1	0
Poly(rC)-binding protein 2 OS=Homo sapiens GN=PCBP2 PE=1 SV=1	PCBP2_HUMAN	39 kDa	2.2	0.0093	0	0	1	1	1	2	0	0	0	0	0	0	1	0	2	2	2	2		0	0	1	1	1	2	0	0	0	0	0	0	1	0	2	2	2	2		0	0	1	1	1	2	0
Spectrin alpha chain, non-erythrocytic 1 OS=Homo sapiens GN=SPTAN1 PE=1 SV=3	SPTN1_HUMAN	285 kDa	5.5	0.0038	0	0	0	0	5	7	0	0	0	0	0	0	3	0	17	17	12	13		0	0	0	0	5	6	0	0	0	0	0	0	3	0	17	16	12	12		0	0	0	0	5	8	0
Lamin-B2 OS=Homo sapiens GN=LMNB2 PE=1 SV=3	LMNB2_HUMAN	68 kDa	2.9	0.0047	0	0	0	0	2	1	0	0	0	1	0	0	1	2	1	2	0	1		0	0	0	0	2	1	0	0	0	1	0	0	1	2	1	2	0	1		0	0	0	0	2	1	0
Midkine OS=Homo sapiens GN=MDK PE=1 SV=1	MK_HUMAN	16 kDa	3.8	< 0.00010	2	0	0	0	1	1	0	0	0	1	0	0	3	2	2	2	2	2		2	0	0	0	1	1	0	0	0	1	0	0	3	2	2	2	2	2		2	0	0	0	2	1	0
Villin-1 OS=Homo sapiens GN=VIL1 PE=1 SV=4	VILI_HUMAN	93 kDa	2.5	0.005	1	0	2	1	3	5	0	0	0	0	2	3	3	1	7	9	6	6		1	0	2	1	3	5	0	0	0	0	2	3	3	1	7	9	6	6		1	0	3	2	3	5	0
Lamin-B1 OS=Homo sapiens GN=LMNB1 PE=1 SV=2	LMNB1_HUMAN	66 kDa	1.7	0.0019	8	3	1	1	10	8	0	0	4	3	1	1	5	6	10	12	7	7		8	3	1	1	10	8	0	0	4	3	1	1	5	5	10	12	7	7		9	4	1	1	10	10	0
Activated RNA polymerase II transcriptional coactivator p15 OS=Homo sapiens GN=SUB1 PE=1 SV=3	TCP4_HUMAN	14 kDa	2.1	0.006	3	0	2	2	3	3	0	0	3	1	2	3	6	4	4	4	4	5		2	0	2	2	3	3	0	0	3	1	2	3	5	4	4	4	4	5		3	0	3	2	5	6	0
Voltage-dependent anion-selective channel protein 1 OS=Homo sapiens GN=VDAC1 PE=1 SV=2	VDAC1_HUMAN	31 kDa	1.9	0.0046	2	2	4	3	5	7	0	0	2	2	3	3	5	4	9	11	5	7		2	2	4	3	5	7	0	0	2	2	3	3	4	3	9	9	5	7		2	2	5	3	8	9	0
Cluster of Lamin-B1 OS=Homo sapiens GN=LMNB1 PE=1 SV=2 (LMNB1_HUMAN)	LMNB1_HUMAN [2]	66 kDa	1.8	0.002	8	3	1	1	12	9	0	0	4	5	1	1	7	9	12	14	8	10		8	3	1	1	12	9	0	0	4	5	1	1	7	8	12	14	8	10		9	4	1	1	12	11	0
Poly(rC)-binding protein 1 OS=Homo sapiens GN=PCBP1 PE=1 SV=2	PCBP1_HUMAN	37 kDa	1.8	0.0029	5	3	2	3	2	4	0	0	3	1	3	4	5	2	6	6	4	5		4	3	2	2	2	3	0	0	2	1	2	3	4	2	5	4	4	4		6	4	2	3	4	7	0
Cofilin-1 OS=Homo sapiens GN=CFL1 PE=1 SV=3	COF1_HUMAN	19 kDa	1.4	0.0016	3	5	3	4	5	6	1	1	3	4	3	4	6	4	7	6	4	6		3	5	3	3	5	5	1	1	3	4	2	4	6	4	5	6	4	5		5	8	9	5	7	7	2
Heterogeneous nuclear ribonucleoprotein L OS=Homo sapiens GN=HNRNPL PE=1 SV=2	HNRPL_HUMAN	64 kDa	1.8	0.0022	3	6	3	2	10	7	1	0	6	6	3	3	11	9	7	8	8	10		3	6	3	2	9	6	1	0	6	6	3	3	10	9	7	8	8	9		5	8	4	2	13	11	2
Prelamin-A/C OS=Homo sapiens GN=LMNA PE=1 SV=1	LMNA_HUMAN	74 kDa	1.7	0.0022	11	10	2	3	10	9	0	0	8	8	2	4	14	11	15	16	11	14		8	8	2	3	7	8	0	0	7	8	2	3	11	9	11	12	9	11		14	10	2	3	11	10	0
Creatine kinase B-type OS=Homo sapiens GN=CKB PE=1 SV=1	KCRB_HUMAN	43 kDa	1.4	0.0096	5	6	10	8	10	12	4	2	7	5	6	6	11	10	13	13	7	8		5	6	8	7	9	11	4	2	7	5	5	5	10	10	12	11	6	7		9	9	12	11	17	23	6
Ras GTPase-activating protein-binding protein 2 OS=Homo sapiens GN=G3BP2 PE=1 SV=2	G3BP2_HUMAN	54 kDa	0.4	0.0067	1	1	2	1	1	0	0	0	0	0	0	0	0	0	0	1	1	1		1	1	2	1	1	0	0	0	0	0	0	0	0	0	0	1	1	1		1	1	2	1	2	0	0
60S ribosomal protein L26-like 1 OS=Homo sapiens GN=RPL26L1 PE=1 SV=1	RL26L_HUMAN	17 kDa	1	0.0045	0	0	0	0	0	0	0	0	0	0	0	0	1	1	0	0	0	0		0	0	0	0	0	0	0	0	0	0	0	0	1	1	0	0	0	0		0	0	0	0	0	0	0
Histone H2A.x OS=Homo sapiens GN=H2AFX PE=1 SV=2	H2AX_HUMAN	15 kDa	1.3	0.00032	1	2	0	0	1	4	0	0	0	0	0	0	0	1	2	2	1	4		1	2	0	0	1	4	0	0	0	0	0	0	0	1	2	2	1	4		2	2	0	0	3	6	0
Histone H3.1 OS=Homo sapiens GN=HIST1H3A PE=1 SV=2	H31_HUMAN (+1)	15 kDa	1.4	0.0012	0	1	0	0	0	2	0	0	0	0	0	0	0	1	1	1	1	1		0	1	0	0	0	2	0	0	0	0	0	0	0	1	1	1	1	1		0	1	0	0	0	3	0
Histone H3.3 OS=Homo sapiens GN=H3F3A PE=1 SV=2	H33_HUMAN	15 kDa	1.4	0.0041	0	0	0	0	0	0	0	0	0	0	0	0	0	0	0	0	0	1		0	0	0	0	0	0	0	0	0	0	0	0	0	0	0	0	0	1		0	0	0	0	0	0	0
Histone H1x OS=Homo sapiens GN=H1FX PE=1 SV=1	H1X_HUMAN	22 kDa	1.7	0.008	1	1	0	0	2	2	0	0	0	0	0	0	3	2	0	1	2	2		1	1	0	0	2	2	0	0	0	0	0	0	3	2	0	1	2	2		1	1	0	0	2	2	0
Histone H2A.V OS=Homo sapiens GN=H2AFV PE=1 SV=3	H2AV_HUMAN (+1)	14 kDa	1.2	0.0017	0	1	0	0	1	0	0	0	0	0	0	0	2	2	0	1	1	0		0	1	0	0	1	0	0	0	0	0	0	0	2	2	0	1	1	0		0	1	0	0	2	0	0
Elongation factor 1-alpha 2 OS=Homo sapiens GN=EEF1A2 PE=1 SV=1	EF1A2_HUMAN	50 kDa	1.1	0.00034	0	0	0	0	0	1	0	0	0	0	0	0	0	0	1	0	0	0		0	0	0	0	0	1	0	0	0	0	0	0	0	0	1	0	0	0		0	0	0	0	0	1	0
Histone H2A type 1-B/E OS=Homo sapiens GN=HIST1H2AB PE=1 SV=2	H2A1B_HUMAN (+1)	14 kDa	1.1	0.0012	0	0	1	2	2	3	0	0	0	0	0	0	0	0	1	2	2	1		0	0	1	2	2	2	0	0	0	0	0	0	0	0	1	2	2	1		0	0	1	2	4	5	0
Double-stranded RNA-binding protein Staufen homolog 1 OS=Homo sapiens GN=STAU1 PE=1 SV=2	STAU1_HUMAN	63 kDa	1.5	0.0028	2	1	1	0	3	4	0	0	1	0	0	0	3	2	1	2	2	4		2	1	1	0	3	4	0	0	1	0	0	0	3	2	1	2	2	4		2	1	1	0	4	4	0
Peptidyl-prolyl cis-trans isomerase FKBP11 OS=Homo sapiens GN=FKBP11 PE=1 SV=1	FKB11_HUMAN	22 kDa	0.9	0.0065	2	1	1	1	1	1	0	0	1	0	0	0	1	0	2	1	1	1		2	1	1	1	1	1	0	0	1	0	0	0	1	0	2	1	1	1		2	1	1	1	2	1	0
Histone H2A type 1-D OS=Homo sapiens GN=HIST1H2AD PE=1 SV=2	H2A1D_HUMAN	14 kDa	1	0.0062	0	0	1	1	6	5	0	0	0	0	1	1	0	1	3	2	2	3		0	0	1	1	4	4	0	0	0	0	1	1	0	1	2	2	2	2		0	0	1	1	10	8	0
Histone H2A type 2-B OS=Homo sapiens GN=HIST2H2AB PE=1 SV=3	H2A2B_HUMAN	14 kDa	1.2	0.0087	0	0	1	2	0	0	0	0	1	0	1	0	0	0	0	0	1	1		0	0	1	2	0	0	0	0	1	0	1	0	0	0	0	0	1	1		0	0	1	2	0	0	0
14-3-3 protein theta OS=Homo sapiens GN=YWHAQ PE=1 SV=1	1433T_HUMAN	28 kDa	1.1	0.0019	2	1	2	1	1	1	0	0	0	0	2	1	0	1	1	2	1	1		2	1	2	1	1	1	0	0	0	0	2	1	0	1	1	2	1	1		2	1	2	2	2	2	0
Histone H1.4 OS=Homo sapiens GN=HIST1H1E PE=1 SV=2	H14_HUMAN	22 kDa	1.1	0.0024	4	0	3	2	0	0	0	0	0	0	2	1	0	1	1	1	0	0		3	0	3	2	0	0	0	0	0	0	2	1	0	1	1	1	0	0		9	0	4	4	0	0	0
Cell division cycle 5-like protein OS=Homo sapiens GN=CDC5L PE=1 SV=2	CDC5L_HUMAN	92 kDa	1.6	0.0032	2	1	1	0	3	3	0	0	2	0	1	0	1	3	3	3	3	2		2	1	1	0	3	3	0	0	2	0	1	0	1	2	3	3	3	2		2	1	1	0	4	3	0
40S ribosomal protein S12 OS=Homo sapiens GN=RPS12 PE=1 SV=3	RS12_HUMAN	15 kDa	0.8	0.0082	4	1	3	4	6	5	0	0	2	0	1	1	3	2	1	2	4	4		3	1	2	3	5	5	0	0	2	0	1	1	2	1	1	2	4	4		4	1	4	4	7	6	0
40S ribosomal protein S25 OS=Homo sapiens GN=RPS25 PE=1 SV=1	RS25_HUMAN	14 kDa	0.9	0.0006	2	1	3	2	2	3	0	0	1	0	0	3	1	1	2	2	4	2		2	1	3	2	2	3	0	0	1	0	0	3	1	1	2	2	4	2		5	1	6	4	5	6	0
60S ribosomal protein L7a OS=Homo sapiens GN=RPL7A PE=1 SV=2	RL7A_HUMAN	30 kDa	1.3	0.0074	1	1	2	2	2	1	0	0	1	1	1	1	2	2	1	3	2	1		1	1	2	2	2	1	0	0	1	1	1	1	2	2	1	3	2	1		1	2	2	2	3	1	0
Ubiquitin-associated protein 2-like OS=Homo sapiens GN=UBAP2L PE=1 SV=2	UBP2L_HUMAN	115 kDa	1.3	0.00014	3	2	4	2	6	5	0	0	3	1	0	0	7	4	4	4	6	5		3	2	3	1	5	4	0	0	3	1	0	0	5	4	3	3	5	4		3	3	4	2	7	7	0
Histone H1.2 OS=Homo sapiens GN=HIST1H1C PE=1 SV=2	H12_HUMAN	21 kDa	1.2	0.0033	4	3	1	2	1	1	0	0	2	3	1	1	3	3	2	1	1	3		4	3	1	2	1	1	0	0	2	3	1	1	3	3	2	1	1	3		6	6	2	2	1	1	0
40S ribosomal protein S7 OS=Homo sapiens GN=RPS7 PE=1 SV=1	RS7_HUMAN	22 kDa	1.3	0.0071	1	1	4	6	3	3	0	1	2	3	0	1	5	4	1	6	3	4		1	1	4	5	3	3	0	1	2	3	0	1	4	3	1	5	3	4		1	1	6	6	5	5	0
Splicing factor 3A subunit 3 OS=Homo sapiens GN=SF3A3 PE=1 SV=1	SF3A3_HUMAN	59 kDa	1.3	0.0058	2	3	1	3	5	6	0	0	2	1	3	1	4	3	2	4	5	6		2	2	1	3	4	4	0	0	1	1	3	1	3	3	2	4	4	4		3	4	1	3	7	7	0
40S ribosomal protein S28 OS=Homo sapiens GN=RPS28 PE=1 SV=1	RS28_HUMAN	8 kDa	0.9	0.0043	5	3	2	3	4	4	0	1	2	1	1	3	3	3	2	5	2	3		5	3	2	3	4	4	0	1	2	1	1	3	3	3	2	5	2	3		5	4	3	4	6	7	0
Elongation factor 1-beta OS=Homo sapiens GN=EEF1B2 PE=1 SV=3	EF1B_HUMAN	25 kDa	1.3	0.0015	3	3	3	3	9	7	0	0	2	2	1	3	5	6	6	7	6	6		3	3	3	3	8	7	0	0	2	2	1	3	4	5	5	6	6	6		4	4	5	4	15	13	0
Thioredoxin OS=Homo sapiens GN=TXN PE=1 SV=3	THIO_HUMAN	12 kDa	1.1	0.00048	3	4	4	3	6	7	0	0	1	3	2	2	5	5	6	6	3	5		2	4	4	3	5	6	0	0	1	3	2	2	4	4	5	6	3	5		5	6	4	3	8	9	0
60S ribosomal protein L26 OS=Homo sapiens GN=RPL26 PE=1 SV=1	RL26_HUMAN	17 kDa	1	0.0078	3	3	1	2	4	3	0	0	4	3	1	1	4	3	2	2	4	4		3	2	1	2	3	2	0	0	3	2	1	1	4	2	2	2	3	3		3	7	1	2	7	8	0
U1 small nuclear ribonucleoprotein C OS=Homo sapiens GN=SNRPC PE=1 SV=1	RU1C_HUMAN	17 kDa	1.1	0.0054	3	3	3	2	4	4	0	0	2	2	3	2	3	3	3	4	4	4		2	2	2	1	2	2	0	0	1	2	2	2	2	2	2	2	2	2		6	3	4	2	5	5	0
Elongation factor 1-alpha 1 OS=Homo sapiens GN=EEF1A1 PE=1 SV=1	EF1A1_HUMAN (+1)	50 kDa	1.1	0.001	5	3	1	0	7	7	1	2	3	1	1	3	6	2	5	3	1	2		4	3	1	0	3	3	1	2	2	1	1	2	4	2	3	2	1	1		12	9	1	0	12	12	2
Cluster of Histone H3.1 OS=Homo sapiens GN=HIST1H3A PE=1 SV=2 (H31_HUMAN)	H31_HUMAN [3]	15 kDa	1.4	0.0011	5	3	4	4	5	7	0	0	2	1	4	5	5	3	5	4	5	7		4	3	3	4	4	6	0	0	2	1	4	5	5	3	5	3	5	6		5	3	5	4	7	9	0
Interleukin enhancer-binding factor 3 OS=Homo sapiens GN=ILF3 PE=1 SV=3	ILF3_HUMAN	95 kDa	1.5	0.00042	6	4	4	2	5	7	0	0	3	4	3	2	7	6	7	7	5	8		5	4	3	2	4	5	0	0	3	4	3	2	5	6	6	6	3	6		7	5	4	2	5	7	0
40S ribosomal protein S16 OS=Homo sapiens GN=RPS16 PE=1 SV=2	RS16_HUMAN	16 kDa	0.8	0.0042	4	4	9	10	8	13	1	1	2	2	2	5	3	5	5	6	7	9		4	4	8	8	8	10	1	1	2	2	2	5	3	5	4	5	5	8		7	5	11	11	16	21	2
Microtubule-associated protein RP/EB family member 1 OS=Homo sapiens GN=MAPRE1 PE=1 SV=3	MARE1_HUMAN	30 kDa	0.9	0.0046	5	5	5	7	9	9	0	0	5	2	3	3	5	7	6	6	7	7		4	4	3	4	6	6	0	0	4	2	2	2	4	5	4	4	5	5		12	8	5	7	11	12	0
Far upstream element-binding protein 1 OS=Homo sapiens GN=FUBP1 PE=1 SV=3	FUBP1_HUMAN	68 kDa	1.4	0.0063	6	2	5	5	8	9	1	1	4	3	2	3	7	4	6	10	8	8		6	2	5	5	8	9	1	1	4	3	2	3	6	4	6	10	7	8		8	3	6	5	12	13	1
Cluster of Histone H1.3 OS=Homo sapiens GN=HIST1H1D PE=1 SV=2 (H13_HUMAN)	H13_HUMAN [3]	22 kDa	1.1	0.00019	12	6	4	6	8	9	0	0	4	5	4	2	7	5	7	7	4	9		10	6	4	6	6	7	0	0	4	5	4	2	7	5	6	7	4	7		20	12	6	8	14	13	0
Cluster of Histone H2A type 2-B OS=Homo sapiens GN=HIST2H2AB PE=1 SV=3 (H2A2B_HUMAN)	H2A2B_HUMAN [5]	14 kDa	1	0.0053	6	3	6	8	17	19	2	1	3	2	4	3	5	7	8	9	10	14		4	3	5	7	14	16	1	1	3	2	3	2	4	5	6	8	9	11		13	4	8	11	32	30	4
Serine/arginine-rich splicing factor 9 OS=Homo sapiens GN=SRSF9 PE=1 SV=1	SRSF9_HUMAN	26 kDa	1.1	0.00038	4	5	6	6	7	7	1	1	3	3	5	3	4	4	7	5	6	7		4	5	5	6	7	7	1	1	3	3	5	3	4	4	7	5	6	7		6	5	8	9	9	9	1
Signal recognition particle 14 kDa protein OS=Homo sapiens GN=SRP14 PE=1 SV=2	SRP14_HUMAN	15 kDa	1	0.0039	6	4	5	6	7	6	1	1	4	4	3	3	5	5	7	6	4	5		4	4	5	5	6	6	1	1	4	4	3	3	4	4	6	6	4	4		14	8	8	8	13	11	3
14-3-3 protein beta/alpha OS=Homo sapiens GN=YWHAB PE=1 SV=3	1433B_HUMAN	28 kDa	1.1	0.0038	9	7	6	9	10	10	0	0	5	4	3	5	10	10	6	2	7	9		7	6	5	8	8	8	0	0	4	4	3	5	8	7	6	2	6	7		12	7	6	10	12	11	0
RNA-binding protein EWS OS=Homo sapiens GN=EWSR1 PE=1 SV=1	EWS_HUMAN	68 kDa	1.1	0.003	10	9	6	6	11	9	0	0	8	6	5	5	11	9	8	11	8	8		8	7	4	4	7	7	0	0	6	4	3	3	7	7	6	8	6	6		21	18	12	11	23	22	0
Cluster of 60S ribosomal protein L26 OS=Homo sapiens GN=RPL26 PE=1 SV=1 (RL26_HUMAN)	RL26_HUMAN [2]	17 kDa	1	0.0071	8	7	9	12	21	17	0	0	8	8	5	6	14	12	10	9	17	15		7	5	7	9	13	12	0	0	7	5	4	5	11	8	9	8	11	11		12	13	11	13	31	29	0
Cluster of Elongation factor 1-alpha 1 OS=Homo sapiens GN=EEF1A1 PE=1 SV=1 (EF1A1_HUMAN)	EF1A1_HUMAN [3]	50 kDa	1.1	0.0011	10	10	8	7	17	19	2	4	7	5	6	8	12	9	18	15	9	13		8	9	5	5	9	12	2	4	6	5	5	6	8	7	11	10	6	8		30	31	19	13	42	48	3
14-3-3 protein epsilon OS=Homo sapiens GN=YWHAE PE=1 SV=1	1433E_HUMAN	29 kDa	1	0.005	11	10	11	12	16	18	3	2	8	8	9	6	13	11	11	19	16	16		9	8	7	9	13	12	2	1	5	6	6	5	9	8	8	14	13	13		23	17	17	18	31	32	3
Heterogeneous nuclear ribonucleoprotein K OS=Homo sapiens GN=HNRNPK PE=1 SV=1	HNRPK_HUMAN	51 kDa	1.4	0.0032	13	12	8	13	22	22	2	0	17	11	11	9	15	18	24	21	19	18		12	11	7	13	18	17	2	0	15	11	9	7	14	16	21	18	16	15		24	23	19	21	44	42	2
Keratin, type I cytoskeletal 19 OS=Homo sapiens GN=KRT19 PE=1 SV=4	K1C19_HUMAN	44 kDa	1.3	0.0089	15	19	9	9	39	41	0	1	17	16	10	8	28	24	30	32	29	25		12	15	8	8	24	27	0	1	13	14	9	7	20	18	21	21	21	18		28	30	15	15	75	73	0
Annexin A2 OS=Homo sapiens GN=ANXA2 PE=1 SV=2	ANXA2_HUMAN	39 kDa	1.2	0.0011	19	13	22	21	26	25	1	2	9	10	15	17	17	15	24	24	26	29		14	11	15	13	16	16	1	2	7	9	11	13	13	12	14	16	16	19		31	26	27	24	47	45	1
Cluster of Keratin, type I cytoskeletal 19 OS=Homo sapiens GN=KRT19 PE=1 SV=4 (K1C19_HUMAN)	K1C19_HUMAN	44 kDa	1.3	0.0097	16	21	10	10	42	44	1	1	19	18	11	9	29	26	33	35	31	28		13	17	9	9	27	30	1	1	15	16	10	8	21	20	24	24	23	21		31	36	17	16	82	79	1
Cluster of 14-3-3 protein zeta/delta OS=Homo sapiens GN=YWHAZ PE=1 SV=1 (1433Z_HUMAN)	1433Z_HUMAN [5]	28 kDa	1.1	0.0031	28	22	20	25	32	35	1	0	17	18	16	16	28	29	26	23	26	28		24	20	17	21	27	29	1	0	15	17	15	15	23	24	25	21	22	23		45	27	24	30	46	47	1
60S ribosomal protein L36a-like OS=Homo sapiens GN=RPL36AL PE=1 SV=3	RL36L_HUMAN	12 kDa	1.5	0.3	1	0	0	0	0	0	0	0	0	0	0	0	1	2	0	0	0	1		1	0	0	0	0	0	0	0	0	0	0	0	1	1	0	0	0	1		1	0	0	0	0	0	0
Alpha-actinin-1 OS=Homo sapiens GN=ACTN1 PE=1 SV=2	ACTN1_HUMAN	103 kDa	1.5	0.19	0	0	0	0	1	0	0	0	0	0	0	0	0	0	0	1	0	2		0	0	0	0	1	0	0	0	0	0	0	0	0	0	0	1	0	2		0	0	0	0	1	0	0
Guanine nucleotide-binding protein G(k) subunit alpha OS=Homo sapiens GN=GNAI3 PE=1 SV=3	GNAI3_HUMAN	41 kDa	INF	1	0	0	0	0	0	0	0	0	0	0	0	0	0	0	0	0	0	0		0	0	0	0	0	0	0	0	0	0	0	0	0	0	0	0	0	0		0	0	0	0	0	0	0
Guanine nucleotide-binding protein G(s) subunit alpha isoforms XLas OS=Homo sapiens GN=GNAS PE=1 SV=2	GNAS1_HUMAN (+1)	111 kDa	3.5	0.041	0	0	0	0	0	0	0	0	0	0	0	0	0	0	0	1	0	0		0	0	0	0	0	0	0	0	0	0	0	0	0	0	0	1	0	0		0	0	0	0	0	0	0
Heterogeneous nuclear ribonucleoprotein H OS=Homo sapiens GN=HNRNPH1 PE=1 SV=4	HNRH1_HUMAN	49 kDa	1.2	0.12	0	0	0	0	0	0	0	0	0	0	0	0	0	0	0	1	0	0		0	0	0	0	0	0	0	0	0	0	0	0	0	0	0	1	0	0		0	0	0	0	0	0	0
Histone H2B type 2-E OS=Homo sapiens GN=HIST2H2BE PE=1 SV=3	H2B2E_HUMAN	14 kDa	1.3	0.15	0	0	0	0	2	3	0	0	0	0	0	0	0	0	1	1	2	1		0	0	0	0	2	2	0	0	0	0	0	0	0	0	1	1	2	1		0	0	0	0	3	3	0
Keratin, type II cytoskeletal 5 OS=Homo sapiens GN=KRT5 PE=1 SV=3	K2C5_HUMAN	62 kDa	INF	1	0	0	0	0	0	0	0	0	0	0	0	0	0	0	1	0	0	0		0	0	0	0	0	0	0	0	0	0	0	0	0	0	1	0	0	0		0	0	0	0	0	0	0
Myosin-9 OS=Homo sapiens GN=MYH9 PE=1 SV=4	MYH9_HUMAN	227 kDa	13	0.17	0	0	0	0	0	0	0	0	0	0	0	0	0	0	3	4	0	0		0	0	0	0	0	0	0	0	0	0	0	0	0	0	3	4	0	0		0	0	0	0	0	0	0
Potassium-transporting ATPase alpha chain 1 OS=Homo sapiens GN=ATP4A PE=2 SV=5	ATP4A_HUMAN	114 kDa	INF	1	0	0	0	0	0	0	0	0	0	0	0	0	0	0	0	0	0	0		0	0	0	0	0	0	0	0	0	0	0	0	0	0	0	0	0	0		0	0	0	0	0	0	0
Protein SET OS=Homo sapiens GN=SET PE=1 SV=3	SET_HUMAN	33 kDa	0.9	0.73	0	0	0	0	0	0	0	0	0	0	0	0	0	0	0	0	0	0		0	0	0	0	0	0	0	0	0	0	0	0	0	0	0	0	0	0		0	0	0	0	0	0	0
Protein SETSIP OS=Homo sapiens GN=SETSIP PE=1 SV=1	SETLP_HUMAN	35 kDa	INF	1	0	0	0	0	0	0	0	0	0	0	0	0	0	0	0	0	0	0		0	0	0	0	0	0	0	0	0	0	0	0	0	0	0	0	0	0		0	0	0	0	0	0	0
Ras-related protein Rab-1B OS=Homo sapiens GN=RAB1B PE=1 SV=1	RAB1B_HUMAN	22 kDa	INF	1	0	0	0	0	0	0	0	0	0	0	0	0	0	0	0	0	0	0		0	0	0	0	0	0	0	0	0	0	0	0	0	0	0	0	0	0		0	0	0	0	0	0	0
Rho-related GTP-binding protein RhoC OS=Homo sapiens GN=RHOC PE=1 SV=1	RHOC_HUMAN	22 kDa	INF	1	0	0	0	0	0	0	0	0	0	0	0	0	0	0	0	0	0	0		0	0	0	0	0	0	0	0	0	0	0	0	0	0	0	0	0	0		0	0	0	0	0	0	0
RNA binding motif protein, X-linked-like-1 OS=Homo sapiens GN=RBMXL1 PE=1 SV=1	RMXL1_HUMAN	42 kDa	INF	1	0	0	0	0	0	0	0	0	0	0	0	0	0	0	0	0	0	0		0	0	0	0	0	0	0	0	0	0	0	0	0	0	0	0	0	0		0	0	0	0	0	0	0
Serine/threonine-protein phosphatase PP1-alpha catalytic subunit OS=Homo sapiens GN=PPP1CA PE=1 SV=1	PP1A_HUMAN	38 kDa	1.1	0.18	0	0	1	1	3	5	0	0	0	0	0	0	0	0	0	1	5	6		0	0	1	1	3	4	0	0	0	0	0	0	0	0	0	1	4	5		0	0	1	1	3	6	0
Serine/threonine-protein phosphatase PP1-gamma catalytic subunit OS=Homo sapiens GN=PPP1CC PE=1 SV=1	PP1G_HUMAN	37 kDa	1	0.17	0	0	0	0	1	0	0	0	0	0	0	0	0	0	1	0	1	0		0	0	0	0	1	0	0	0	0	0	0	0	0	0	1	0	1	0		0	0	0	0	1	0	0
Tropomyosin alpha-3 chain OS=Homo sapiens GN=TPM3 PE=1 SV=1	TPM3_HUMAN	33 kDa	1.8	0.14	0	0	0	0	0	0	0	0	0	0	0	0	0	0	2	1	0	0		0	0	0	0	0	0	0	0	0	0	0	0	0	0	2	1	0	0		0	0	0	0	0	0	0
Tropomyosin alpha-4 chain OS=Homo sapiens GN=TPM4 PE=1 SV=3	TPM4_HUMAN	29 kDa	INF	1	0	0	0	0	0	0	0	0	0	0	0	0	0	0	0	0	0	0		0	0	0	0	0	0	0	0	0	0	0	0	0	0	0	0	0	0		0	0	0	0	0	0	0
Tubulin alpha-4A chain OS=Homo sapiens GN=TUBA4A PE=1 SV=1	TBA4A_HUMAN	50 kDa	2.5	0.092	0	0	0	0	0	0	0	0	0	0	0	0	0	0	1	1	0	0		0	0	0	0	0	0	0	0	0	0	0	0	0	0	1	1	0	0		0	0	0	0	0	0	0
40S ribosomal protein S21 OS=Homo sapiens GN=RPS21 PE=1 SV=1	RS21_HUMAN	9 kDa	1	0.13	0	1	1	0	2	2	0	0	0	0	0	0	0	1	2	2	0	0		0	1	1	0	2	2	0	0	0	0	0	0	0	1	2	2	0	0		0	1	1	0	2	3	0
5'-3' exoribonuclease 2 OS=Homo sapiens GN=XRN2 PE=1 SV=1	XRN2_HUMAN	109 kDa	INF	0.15	0	0	0	0	0	0	0	0	0	0	0	0	2	1	0	0	0	0		0	0	0	0	0	0	0	0	0	0	0	0	2	1	0	0	0	0		0	0	0	0	0	0	0
60S ribosomal protein L39 OS=Homo sapiens GN=RPL39 PE=2 SV=2	RL39_HUMAN	6 kDa	2.5	0.077	0	0	0	0	1	2	0	0	0	0	0	0	0	0	1	1	2	3		0	0	0	0	1	2	0	0	0	0	0	0	0	0	1	1	2	2		0	0	0	0	1	3	0
Annexin A3 OS=Homo sapiens GN=ANXA3 PE=1 SV=3	ANXA3_HUMAN	36 kDa	1.5	0.33	0	0	1	1	0	0	0	0	0	0	0	0	0	0	2	1	0	0		0	0	1	1	0	0	0	0	0	0	0	0	0	0	2	1	0	0		0	0	1	1	0	0	0
Annexin A6 OS=Homo sapiens GN=ANXA6 PE=1 SV=3	ANXA6_HUMAN	76 kDa	INF	0.12	0	0	0	0	0	0	0	0	0	0	0	0	0	0	1	2	0	0		0	0	0	0	0	0	0	0	0	0	0	0	0	0	1	2	0	0		0	0	0	0	0	0	0
Catenin alpha-1 OS=Homo sapiens GN=CTNNA1 PE=1 SV=1	CTNA1_HUMAN	100 kDa	4	0.21	1	0	0	0	0	0	0	0	0	0	0	0	0	0	2	2	0	0		1	0	0	0	0	0	0	0	0	0	0	0	0	0	2	2	0	0		1	0	0	0	0	0	0
Catenin delta-1 OS=Homo sapiens GN=CTNND1 PE=1 SV=1	CTND1_HUMAN	108 kDa	5	0.075	0	0	0	0	1	0	0	0	0	0	0	0	2	2	1	0	0	0		0	0	0	0	1	0	0	0	0	0	0	0	2	2	1	0	0	0		0	0	0	0	1	0	0
Cluster of Guanine nucleotide-binding protein G(s) subunit alpha isoforms XLas OS=Homo sapiens GN=GNAS PE=1 SV=2 (GNAS1_HUMAN)	GNAS1_HUMAN [2]	111 kDa	3.5	0.041	0	0	1	0	1	0	0	0	0	0	0	0	0	0	1	2	1	1		0	0	1	0	1	0	0	0	0	0	0	0	0	0	1	2	1	1		0	0	1	0	1	0	0
Cytoskeleton-associated protein 4 OS=Homo sapiens GN=CKAP4 PE=1 SV=2	CKAP4_HUMAN	66 kDa	1.1	0.084	1	0	0	0	3	3	0	0	0	0	0	0	0	1	1	2	3	1		1	0	0	0	3	3	0	0	0	0	0	0	0	1	1	1	3	1		1	0	0	0	3	3	0
Dihydrolipoyl dehydrogenase, mitochondrial OS=Homo sapiens GN=DLD PE=1 SV=2	DLDH_HUMAN	54 kDa	INF	0.047	0	0	0	0	0	0	0	0	0	0	0	0	1	0	2	2	0	0		0	0	0	0	0	0	0	0	0	0	0	0	1	0	2	2	0	0		0	0	0	0	0	0	0
DNA damage-binding protein 1 OS=Homo sapiens GN=DDB1 PE=1 SV=1	DDB1_HUMAN	127 kDa	0.7	0.16	0	0	2	4	0	1	0	0	0	0	0	0	0	1	1	2	0	1		0	0	1	3	0	1	0	0	0	0	0	0	0	1	1	2	0	1		0	0	2	4	0	1	0
ELAV-like protein 1 OS=Homo sapiens GN=ELAVL1 PE=1 SV=2	ELAV1_HUMAN	36 kDa	0.9	0.051	0	1	1	1	2	3	0	0	0	0	0	0	2	1	0	0	2	2		0	1	1	1	2	3	0	0	0	0	0	0	2	1	0	0	2	2		0	1	1	1	3	4	0
Epidermal growth factor receptor kinase substrate 8-like protein 3 OS=Homo sapiens GN=EPS8L3 PE=1 SV=2	ES8L3_HUMAN	67 kDa	INF	0.39	0	0	0	0	0	0	0	0	0	0	0	0	0	0	0	0	0	2		0	0	0	0	0	0	0	0	0	0	0	0	0	0	0	0	0	2		0	0	0	0	0	0	0
Eukaryotic translation initiation factor 3 subunit G OS=Homo sapiens GN=EIF3G PE=1 SV=2	EIF3G_HUMAN	36 kDa	2	0.2	0	0	0	0	3	1	0	0	0	0	0	0	0	0	1	0	3	3		0	0	0	0	3	1	0	0	0	0	0	0	0	0	1	0	3	3		0	0	0	0	3	1	0
Eukaryotic translation initiation factor 4 gamma 1 OS=Homo sapiens GN=EIF4G1 PE=1 SV=4	IF4G1_HUMAN	175 kDa	0.7	0.45	0	0	0	0	1	2	0	0	0	0	0	0	0	0	0	2	0	0		0	0	0	0	1	2	0	0	0	0	0	0	0	0	0	2	0	0		0	0	0	0	1	2	0
F-actin-capping protein subunit alpha-1 OS=Homo sapiens GN=CAPZA1 PE=1 SV=3	CAZA1_HUMAN	33 kDa	1.8	0.064	0	0	0	0	0	0	0	0	0	0	0	0	0	0	0	1	1	0		0	0	0	0	0	0	0	0	0	0	0	0	0	0	0	1	1	0		0	0	0	0	0	0	0
F-actin-capping protein subunit alpha-2 OS=Homo sapiens GN=CAPZA2 PE=1 SV=3	CAZA2_HUMAN	33 kDa	2.5	0.056	0	0	0	0	0	0	0	0	0	0	0	0	0	0	0	0	1	0		0	0	0	0	0	0	0	0	0	0	0	0	0	0	0	0	1	0		0	0	0	0	0	0	0
Filamin-C OS=Homo sapiens GN=FLNC PE=1 SV=3	FLNC_HUMAN	291 kDa	INF	0.089	0	0	0	0	0	0	0	0	0	0	0	0	1	0	4	6	0	0		0	0	0	0	0	0	0	0	0	0	0	0	1	0	4	6	0	0		0	0	0	0	0	0	0
Flap endonuclease 1 OS=Homo sapiens GN=FEN1 PE=1 SV=1	FEN1_HUMAN	43 kDa	1	0.25	0	0	0	0	2	1	0	0	0	0	0	0	1	0	0	0	1	2		0	0	0	0	2	1	0	0	0	0	0	0	1	0	0	0	1	2		0	0	0	0	2	2	0
H/ACA ribonucleoprotein complex subunit 2 OS=Homo sapiens GN=NHP2 PE=1 SV=1	NHP2_HUMAN	17 kDa	1.1	0.13	1	1	0	0	1	2	0	0	0	0	0	0	1	1	0	0	3	3		1	1	0	0	1	2	0	0	0	0	0	0	1	1	0	0	2	2		1	1	0	0	1	4	0
Isocitrate dehydrogenase [NADP] cytoplasmic OS=Homo sapiens GN=IDH1 PE=1 SV=2	IDHC_HUMAN	47 kDa	1.7	0.18	0	0	1	0	1	1	0	0	0	0	0	0	0	0	1	3	1	0		0	0	1	0	1	1	0	0	0	0	0	0	0	0	1	3	1	0		0	0	1	0	1	1	0
LIM and SH3 domain protein 1 OS=Homo sapiens GN=LASP1 PE=1 SV=2	LASP1_HUMAN	30 kDa	1	0.073	2	0	0	0	4	4	0	0	0	0	0	0	3	1	3	2	1	0		2	0	0	0	3	3	0	0	0	0	0	0	3	1	3	2	1	0		2	0	0	0	4	4	0
Neuroblast differentiation-associated protein AHNAK OS=Homo sapiens GN=AHNAK PE=1 SV=2	AHNK_HUMAN	629 kDa	3.9	0.13	2	0	0	0	6	4	0	0	0	0	0	0	0	0	19	23	2	2		2	0	0	0	6	4	0	0	0	0	0	0	0	0	18	22	2	2		2	0	0	0	6	5	0
Partner of Y14 and mago OS=Homo sapiens GN=WIBG PE=1 SV=1	WIBG_HUMAN	23 kDa	2	0.56	1	0	0	0	0	0	0	0	0	0	0	0	0	0	0	0	0	2		1	0	0	0	0	0	0	0	0	0	0	0	0	0	0	0	0	2		1	0	0	0	0	0	0
Pre-mRNA-processing factor 6 OS=Homo sapiens GN=PRPF6 PE=1 SV=1	PRP6_HUMAN	107 kDa	2.5	0.24	0	0	0	0	1	1	0	0	0	0	0	0	0	0	0	0	3	2		0	0	0	0	1	1	0	0	0	0	0	0	0	0	0	0	3	2		0	0	0	0	1	1	0
Proliferation-associated protein 2G4 OS=Homo sapiens GN=PA2G4 PE=1 SV=3	PA2G4_HUMAN	44 kDa	INF	0.077	0	0	0	0	0	0	0	0	0	0	0	0	1	1	0	3	0	0		0	0	0	0	0	0	0	0	0	0	0	0	1	1	0	3	0	0		0	0	0	0	0	0	0
Protein PRRC2C OS=Homo sapiens GN=PRRC2C PE=1 SV=4	PRC2C_HUMAN	317 kDa	1.7	0.078	0	1	0	0	2	1	0	0	0	0	0	0	2	2	0	0	1	1		0	1	0	0	2	1	0	0	0	0	0	0	2	2	0	0	1	1		0	1	0	0	2	1	0
Protein transport protein Sec61 subunit beta OS=Homo sapiens GN=SEC61B PE=1 SV=2	SC61B_HUMAN	10 kDa	1.4	0.014	0	0	0	1	2	2	0	0	0	0	0	0	1	1	1	1	1	1		0	0	0	1	2	2	0	0	0	0	0	0	1	1	1	1	1	1		0	0	0	1	2	2	0
Putative RNA-binding protein 3 OS=Homo sapiens GN=RBM3 PE=1 SV=1	RBM3_HUMAN	17 kDa	1	0.05	0	0	1	1	1	2	0	0	0	0	0	0	2	1	0	0	1	1		0	0	1	1	1	2	0	0	0	0	0	0	2	1	0	0	1	1		0	0	1	1	1	2	0
Ribosomal RNA small subunit methyltransferase NEP1 OS=Homo sapiens GN=EMG1 PE=1 SV=4	NEP1_HUMAN	27 kDa	0.6	0.066	2	0	3	1	6	4	0	0	0	0	0	0	0	0	1	1	3	4		2	0	3	1	6	4	0	0	0	0	0	0	0	0	1	1	3	4		2	0	3	1	8	4	0
Spliceosome-associated protein CWC15 homolog OS=Homo sapiens GN=CWC15 PE=1 SV=2	CWC15_HUMAN	27 kDa	2	0.15	0	0	0	0	1	1	0	0	0	0	0	0	1	0	0	0	2	1		0	0	0	0	1	1	0	0	0	0	0	0	1	0	0	0	2	1		0	0	0	0	1	1	0
Splicing factor 3A subunit 2 OS=Homo sapiens GN=SF3A2 PE=1 SV=2	SF3A2_HUMAN	49 kDa	1.3	0.19	1	0	0	0	2	2	0	0	0	0	0	0	0	0	0	1	2	2		1	0	0	0	2	2	0	0	0	0	0	0	0	0	0	1	2	2		1	0	0	0	3	3	0
Splicing factor, arginine/serine-rich 15 OS=Homo sapiens GN=SCAF4 PE=1 SV=3	SFR15_HUMAN	126 kDa	0.6	0.078	1	0	0	1	2	3	0	0	0	0	0	0	0	1	0	1	0	2		1	0	0	1	2	3	0	0	0	0	0	0	0	1	0	1	0	2		1	0	0	1	2	3	0
Stathmin OS=Homo sapiens GN=STMN1 PE=1 SV=3	STMN1_HUMAN	17 kDa	2	0.15	1	0	1	0	0	0	0	0	0	0	0	0	0	1	2	1	0	0		1	0	1	0	0	0	0	0	0	0	0	0	0	1	2	1	0	0		1	0	1	0	0	0	0
T-complex protein 1 subunit alpha OS=Homo sapiens GN=TCP1 PE=1 SV=1	TCPA_HUMAN	60 kDa	INF	0.14	0	0	0	0	0	0	0	0	0	0	0	0	0	0	7	5	0	0		0	0	0	0	0	0	0	0	0	0	0	0	0	0	7	5	0	0		0	0	0	0	0	0	0
T-complex protein 1 subunit delta OS=Homo sapiens GN=CCT4 PE=1 SV=4	TCPD_HUMAN	58 kDa	10	0.16	1	0	0	0	0	0	0	0	0	0	0	0	0	0	4	4	0	0		1	0	0	0	0	0	0	0	0	0	0	0	0	0	4	4	0	0		1	0	0	0	0	0	0
Translation machinery-associated protein 7 OS=Homo sapiens GN=TMA7 PE=1 SV=1	TMA7_HUMAN	7 kDa	0.8	0.32	0	0	0	0	2	2	0	0	0	0	0	0	0	0	2	3	0	0		0	0	0	0	2	2	0	0	0	0	0	0	0	0	2	2	0	0		0	0	0	0	3	3	0
Transmembrane emp24 domain-containing protein 10 OS=Homo sapiens GN=TMED10 PE=1 SV=2	TMEDA_HUMAN	25 kDa	1.2	0.028	2	2	0	0	1	3	0	0	0	0	0	0	2	2	3	3	1	0		2	2	0	0	1	2	0	0	0	0	0	0	2	2	3	3	1	0		3	3	0	0	2	4	0
Trifunctional enzyme subunit alpha, mitochondrial OS=Homo sapiens GN=HADHA PE=1 SV=2	ECHA_HUMAN	83 kDa	11	0.14	0	0	0	0	0	1	0	0	0	0	0	0	0	0	4	4	0	0		0	0	0	0	0	1	0	0	0	0	0	0	0	0	3	2	0	0		0	0	0	0	0	1	0
Vesicle-associated membrane protein-associated protein A OS=Homo sapiens GN=VAPA PE=1 SV=3	VAPA_HUMAN	28 kDa	1.2	0.14	0	0	0	0	4	4	0	0	0	0	0	0	0	0	3	3	2	3		0	0	0	0	3	3	0	0	0	0	0	0	0	0	2	2	1	2		0	0	0	0	7	6	0
Vesicle-associated membrane protein-associated protein B/C OS=Homo sapiens GN=VAPB PE=1 SV=3	VAPB_HUMAN	27 kDa	1.2	0.15	1	0	0	0	1	2	0	0	0	0	0	0	0	0	2	2	0	1		1	0	0	0	1	2	0	0	0	0	0	0	0	0	2	2	0	1		1	0	0	0	1	2	0
Vesicle-trafficking protein SEC22b OS=Homo sapiens GN=SEC22B PE=1 SV=4	SC22B_HUMAN	25 kDa	INF	0.15	0	0	0	0	0	0	0	0	0	0	0	0	0	0	1	2	0	0		0	0	0	0	0	0	0	0	0	0	0	0	0	0	1	2	0	0		0	0	0	0	0	0	0
40S ribosomal protein S27-like OS=Homo sapiens GN=RPS27L PE=1 SV=3	RS27L_HUMAN	9 kDa	INF	1	0	0	0	0	0	0	0	0	0	0	0	0	0	0	0	0	0	0		0	0	0	0	0	0	0	0	0	0	0	0	0	0	0	0	0	0		0	0	0	0	0	0	0
Actin, alpha cardiac muscle 1 OS=Homo sapiens GN=ACTC1 PE=1 SV=1	ACTC_HUMAN (+1)	42 kDa	1.7	0.02	0	0	0	0	0	0	0	0	0	0	0	0	0	0	1	0	0	0		0	0	0	0	0	0	0	0	0	0	0	0	0	0	1	0	0	0		0	0	0	0	0	0	0
ADP/ATP translocase 3 OS=Homo sapiens GN=SLC25A6 PE=1 SV=4	ADT3_HUMAN	33 kDa	1.1	0.18	0	0	0	1	1	2	0	0	0	0	0	0	0	0	1	1	0	0		0	0	0	1	1	2	0	0	0	0	0	0	0	0	1	1	0	0		0	0	0	1	1	2	0
Aldo-keto reductase family 1 member C1 OS=Homo sapiens GN=AKR1C1 PE=1 SV=1	AK1C1_HUMAN	37 kDa	1.2	0.19	0	0	0	1	0	0	0	0	0	0	0	0	0	0	1	2	0	0		0	0	0	1	0	0	0	0	0	0	0	0	0	0	1	2	0	0		0	0	0	1	0	0	0
Beta-actin-like protein 2 OS=Homo sapiens GN=ACTBL2 PE=1 SV=2	ACTBL_HUMAN	42 kDa	2	0.084	0	0	0	0	0	0	0	0	0	0	0	0	0	0	0	0	0	1		0	0	0	0	0	0	0	0	0	0	0	0	0	0	0	0	0	1		0	0	0	0	0	0	0
Cyclin-dependent kinase 9 OS=Homo sapiens GN=CDK9 PE=1 SV=3	CDK9_HUMAN	43 kDa	INF	1	0	0	0	0	0	0	0	0	0	0	0	0	0	0	0	0	0	0		0	0	0	0	0	0	0	0	0	0	0	0	0	0	0	0	0	0		0	0	0	0	0	0	0
High mobility group nucleosome-binding domain-containing protein 4 OS=Homo sapiens GN=HMGN4 PE=1 SV=3	HMGN4_HUMAN	10 kDa	INF	1	0	0	0	0	0	0	0	0	0	0	0	0	0	1	0	0	0	0		0	0	0	0	0	0	0	0	0	0	0	0	0	1	0	0	0	0		0	0	0	0	0	0	0
Histone H2B type 1-K OS=Homo sapiens GN=HIST1H2BK PE=1 SV=3	H2B1K_HUMAN	14 kDa	1.2	0.32	0	0	0	0	0	0	0	0	0	0	0	0	0	0	0	0	0	0		0	0	0	0	0	0	0	0	0	0	0	0	0	0	0	0	0	0		0	0	0	0	0	0	0
Insulin-like growth factor 2 mRNA-binding protein 3 OS=Homo sapiens GN=IGF2BP3 PE=1 SV=2	IF2B3_HUMAN	64 kDa	INF	1	0	0	0	0	0	0	0	0	0	0	0	0	0	0	0	1	0	0		0	0	0	0	0	0	0	0	0	0	0	0	0	0	0	1	0	0		0	0	0	0	0	0	0
KH domain-containing, RNA-binding, signal transduction-associated protein 2 OS=Homo sapiens GN=KHDRBS2 PE=1 SV=1	KHDR2_HUMAN	39 kDa	INF	1	0	0	0	0	0	0	0	0	0	0	0	0	0	0	0	0	0	0		0	0	0	0	0	0	0	0	0	0	0	0	0	0	0	0	0	0		0	0	0	0	0	0	0
Myosin-10 OS=Homo sapiens GN=MYH10 PE=1 SV=3	MYH10_HUMAN	229 kDa	INF	1	0	0	0	0	0	0	0	0	0	0	0	0	0	0	0	1	0	0		0	0	0	0	0	0	0	0	0	0	0	0	0	0	0	1	0	0		0	0	0	0	0	0	0
Myosin-14 OS=Homo sapiens GN=MYH14 PE=1 SV=2	MYH14_HUMAN	228 kDa	INF	1	0	0	0	0	0	0	0	0	0	0	0	0	0	0	1	0	0	0		0	0	0	0	0	0	0	0	0	0	0	0	0	0	1	0	0	0		0	0	0	0	0	0	0
Nucleoside diphosphate kinase A OS=Homo sapiens GN=NME1 PE=1 SV=1	NDKA_HUMAN	17 kDa	INF	1	0	0	0	0	0	0	0	0	0	0	0	0	0	0	0	0	0	0		0	0	0	0	0	0	0	0	0	0	0	0	0	0	0	0	0	0		0	0	0	0	0	0	0
Peripherin OS=Homo sapiens GN=PRPH PE=1 SV=2	PERI_HUMAN	54 kDa	INF	1	0	0	0	0	0	0	0	0	0	0	0	0	0	0	0	0	0	0		0	0	0	0	0	0	0	0	0	0	0	0	0	0	0	0	0	0		0	0	0	0	0	0	0
Polyadenylate-binding protein 4 OS=Homo sapiens GN=PABPC4 PE=1 SV=1	PABP4_HUMAN	71 kDa	INF	1	0	0	0	0	0	0	0	0	0	0	0	0	0	0	0	0	0	0		0	0	0	0	0	0	0	0	0	0	0	0	0	0	0	0	0	0		0	0	0	0	0	0	0
POTE ankyrin domain family member F OS=Homo sapiens GN=POTEF PE=1 SV=2	POTEF_HUMAN	121 kDa	INF	1	0	0	0	0	0	0	0	0	0	0	0	0	0	0	0	0	0	0		0	0	0	0	0	0	0	0	0	0	0	0	0	0	0	0	0	0		0	0	0	0	0	0	0
Putative keratin-87 protein OS=Homo sapiens GN=KRT87P PE=5 SV=4	KR87P_HUMAN	29 kDa	INF	1	0	0	0	0	0	0	0	0	0	0	0	0	0	0	0	0	0	0		0	0	0	0	0	0	0	0	0	0	0	0	0	0	0	0	0	0		0	0	0	0	0	0	0
Radixin OS=Homo sapiens GN=RDX PE=1 SV=1	RADI_HUMAN	69 kDa	INF	1	0	0	0	0	0	0	0	0	0	0	0	0	0	0	0	0	0	0		0	0	0	0	0	0	0	0	0	0	0	0	0	0	0	0	0	0		0	0	0	0	0	0	0
Ras-related protein Rab-10 OS=Homo sapiens GN=RAB10 PE=1 SV=1	RAB10_HUMAN	23 kDa	0.6	0.057	0	0	0	1	1	1	0	0	0	0	0	0	0	0	0	1	0	0		0	0	0	1	1	1	0	0	0	0	0	0	0	0	0	1	0	0		0	0	0	1	1	1	0
Serine/arginine-rich splicing factor 5 OS=Homo sapiens GN=SRSF5 PE=1 SV=1	SRSF5_HUMAN	31 kDa	INF	1	0	0	0	0	0	0	0	0	0	0	0	0	0	0	0	0	0	0		0	0	0	0	0	0	0	0	0	0	0	0	0	0	0	0	0	0		0	0	0	0	0	0	0
Spectrin beta chain, non-erythrocytic 2 OS=Homo sapiens GN=SPTBN2 PE=1 SV=3	SPTN2_HUMAN	271 kDa	INF	1	0	0	0	0	0	0	0	0	0	0	0	0	0	0	0	0	0	0		0	0	0	0	0	0	0	0	0	0	0	0	0	0	0	0	0	0		0	0	0	0	0	0	0
26S proteasome non-ATPase regulatory subunit 3 OS=Homo sapiens GN=PSMD3 PE=1 SV=2	PSMD3_HUMAN	61 kDa	INF	0.12	0	0	0	0	0	0	0	0	0	0	0	0	0	0	3	2	0	0		0	0	0	0	0	0	0	0	0	0	0	0	0	0	3	2	0	0		0	0	0	0	0	0	0
39S ribosomal protein L44, mitochondrial OS=Homo sapiens GN=MRPL44 PE=1 SV=1	RM44_HUMAN	38 kDa	0	0.39	0	0	0	0	0	2	0	0	0	0	0	0	0	0	0	0	0	0		0	0	0	0	0	2	0	0	0	0	0	0	0	0	0	0	0	0		0	0	0	0	0	2	0
40S ribosomal protein S15 OS=Homo sapiens GN=RPS15 PE=1 SV=2	RS15_HUMAN	17 kDa	0.8	0.19	0	0	0	1	3	4	0	0	0	0	0	0	0	0	2	4	1	1		0	0	0	1	2	3	0	0	0	0	0	0	0	0	2	3	1	1		0	0	0	1	6	7	0
40S ribosomal protein S19 OS=Homo sapiens GN=RPS19 PE=1 SV=2	RS19_HUMAN	16 kDa	1.2	0.22	0	0	0	0	4	3	0	0	0	0	0	0	0	0	1	2	5	3		0	0	0	0	3	2	0	0	0	0	0	0	0	0	1	2	4	3		0	0	0	0	6	3	0
60S acidic ribosomal protein P0 OS=Homo sapiens GN=RPLP0 PE=1 SV=1	RLA0_HUMAN	34 kDa	2.6	0.021	0	0	1	0	2	2	0	0	0	0	0	0	0	0	4	4	4	3		0	0	1	0	2	2	0	0	0	0	0	0	0	0	3	3	3	3		0	0	1	0	4	5	0
60S ribosomal protein L36 OS=Homo sapiens GN=RPL36 PE=1 SV=3	RL36_HUMAN	12 kDa	1	0.25	0	0	0	0	1	2	0	0	0	0	0	0	0	0	1	0	1	1		0	0	0	0	1	2	0	0	0	0	0	0	0	0	1	0	1	1		0	0	0	0	1	2	0
60S ribosomal protein L38 OS=Homo sapiens GN=RPL38 PE=1 SV=2	RL38_HUMAN	8 kDa	0.2	0.039	0	0	1	1	3	3	0	0	0	0	0	0	0	0	1	0	0	1		0	0	1	1	2	2	0	0	0	0	0	0	0	0	1	0	0	1		0	0	1	1	3	3	0
Adenosylhomocysteinase OS=Homo sapiens GN=AHCY PE=1 SV=4	SAHH_HUMAN	48 kDa	1.4	0.042	0	0	1	2	7	4	0	0	0	0	0	0	0	1	6	3	5	4		0	0	1	2	6	3	0	0	0	0	0	0	0	1	5	3	4	3		0	0	1	2	8	5	0
Anterior gradient protein 2 homolog OS=Homo sapiens GN=AGR2 PE=1 SV=1	AGR2_HUMAN	20 kDa	INF	0.2	0	0	0	0	0	0	0	0	0	0	0	0	0	0	1	2	0	0		0	0	0	0	0	0	0	0	0	0	0	0	0	0	1	2	0	0		0	0	0	0	0	0	0
Ashwin OS=Homo sapiens GN=C2orf49 PE=1 SV=1	ASHWN_HUMAN	26 kDa	0.9	0.4	0	0	0	0	1	3	0	0	0	0	0	0	0	0	1	0	2	3		0	0	0	0	1	3	0	0	0	0	0	0	0	0	1	0	2	3		0	0	0	0	1	6	0
ATP synthase subunit d, mitochondrial OS=Homo sapiens GN=ATP5H PE=1 SV=3	ATP5H_HUMAN	18 kDa	INF	0.39	0	0	0	0	0	0	0	0	0	0	0	0	0	0	0	2	0	0		0	0	0	0	0	0	0	0	0	0	0	0	0	0	0	2	0	0		0	0	0	0	0	0	0
Calponin-3 OS=Homo sapiens GN=CNN3 PE=1 SV=1	CNN3_HUMAN	36 kDa	INF	0.39	0	0	0	0	0	0	0	0	0	0	0	0	0	0	0	3	0	0		0	0	0	0	0	0	0	0	0	0	0	0	0	0	0	3	0	0		0	0	0	0	0	0	0
CDGSH iron-sulfur domain-containing protein 1 OS=Homo sapiens GN=CISD1 PE=1 SV=1	CISD1_HUMAN	12 kDa	INF	0.39	0	0	0	0	0	0	0	0	0	0	0	0	0	0	0	2	0	0		0	0	0	0	0	0	0	0	0	0	0	0	0	0	0	2	0	0		0	0	0	0	0	0	0
Cleavage stimulation factor subunit 2 OS=Homo sapiens GN=CSTF2 PE=1 SV=1	CSTF2_HUMAN	61 kDa	INF	0.041	0	0	0	0	0	0	0	0	0	0	0	0	0	0	1	0	1	2		0	0	0	0	0	0	0	0	0	0	0	0	0	0	1	0	1	2		0	0	0	0	0	0	0
Coatomer subunit alpha OS=Homo sapiens GN=COPA PE=1 SV=2	COPA_HUMAN	138 kDa	INF	0.15	0	0	0	0	0	0	0	0	0	0	0	0	0	0	2	0	1	0		0	0	0	0	0	0	0	0	0	0	0	0	0	0	2	0	1	0		0	0	0	0	0	0	0
Coatomer subunit gamma-1 OS=Homo sapiens GN=COPG1 PE=1 SV=1	COPG1_HUMAN	98 kDa	2.5	0.24	0	0	0	0	1	1	0	0	0	0	0	0	0	0	2	3	0	0		0	0	0	0	1	1	0	0	0	0	0	0	0	0	2	3	0	0		0	0	0	0	1	1	0
Copine-1 OS=Homo sapiens GN=CPNE1 PE=1 SV=1	CPNE1_HUMAN	59 kDa	INF	0.15	0	0	0	0	0	0	0	0	0	0	0	0	0	0	2	1	0	0		0	0	0	0	0	0	0	0	0	0	0	0	0	0	2	1	0	0		0	0	0	0	0	0	0
Cytochrome c oxidase subunit 4 isoform 1, mitochondrial OS=Homo sapiens GN=COX4I1 PE=1 SV=1	COX41_HUMAN	20 kDa	INF	0.12	0	0	0	0	0	0	0	0	0	0	0	0	0	0	2	1	0	0		0	0	0	0	0	0	0	0	0	0	0	0	0	0	2	1	0	0		0	0	0	0	0	0	0
Cytoplasmic dynein 1 heavy chain 1 OS=Homo sapiens GN=DYNC1H1 PE=1 SV=5	DYHC1_HUMAN	532 kDa	INF	0.15	0	0	0	0	0	0	0	0	0	0	0	0	0	0	4	2	0	0		0	0	0	0	0	0	0	0	0	0	0	0	0	0	4	2	0	0		0	0	0	0	0	0	0
DDB1- and CUL4-associated factor 7 OS=Homo sapiens GN=DCAF7 PE=1 SV=1	DCAF7_HUMAN	39 kDa	1.2	0.32	0	0	0	0	2	2	0	0	0	0	0	0	0	0	0	0	2	3		0	0	0	0	2	2	0	0	0	0	0	0	0	0	0	0	2	3		0	0	0	0	2	2	0
Delta-1-pyrroline-5-carboxylate synthase OS=Homo sapiens GN=ALDH18A1 PE=1 SV=2	P5CS_HUMAN	87 kDa	4	0.21	0	0	0	0	0	1	0	0	0	0	0	0	0	0	2	2	0	0		0	0	0	0	0	1	0	0	0	0	0	0	0	0	2	2	0	0		0	0	0	0	0	1	0
Dihydrolipoyllysine-residue acetyltransferase component of pyruvate dehydrogenase complex, mitochondrial OS=Homo sapiens GN=DLAT PE=1 SV=3	ODP2_HUMAN	69 kDa	INF	0.15	0	0	0	0	0	0	0	0	0	0	0	0	0	0	2	1	0	0		0	0	0	0	0	0	0	0	0	0	0	0	0	0	2	1	0	0		0	0	0	0	0	0	0
Dihydrolipoyllysine-residue succinyltransferase component of 2-oxoglutarate dehydrogenase complex, mitochondrial OS=Homo sapiens GN=DLST PE=1 SV=4	ODO2_HUMAN	49 kDa	INF	0.13	0	0	0	0	0	0	0	0	0	0	0	0	0	0	1	2	0	0		0	0	0	0	0	0	0	0	0	0	0	0	0	0	1	2	0	0		0	0	0	0	0	0	0
Epidermal growth factor receptor kinase substrate 8 OS=Homo sapiens GN=EPS8 PE=1 SV=1	EPS8_HUMAN	92 kDa	0	0.15	0	0	0	0	2	1	0	0	0	0	0	0	0	0	0	0	0	0		0	0	0	0	2	1	0	0	0	0	0	0	0	0	0	0	0	0		0	0	0	0	2	1	0
Epidermal growth factor receptor kinase substrate 8-like protein 2 OS=Homo sapiens GN=EPS8L2 PE=1 SV=2	ES8L2_HUMAN	81 kDa	0	0.39	0	0	0	0	0	2	0	0	0	0	0	0	0	0	0	0	0	0		0	0	0	0	0	2	0	0	0	0	0	0	0	0	0	0	0	0		0	0	0	0	0	2	0
Eukaryotic translation initiation factor 3 subunit L OS=Homo sapiens GN=EIF3L PE=1 SV=1	EIF3L_HUMAN	67 kDa	INF	0.15	0	0	0	0	0	0	0	0	0	0	0	0	0	0	1	2	0	0		0	0	0	0	0	0	0	0	0	0	0	0	0	0	1	2	0	0		0	0	0	0	0	0	0
Filamin-A OS=Homo sapiens GN=FLNA PE=1 SV=4	FLNA_HUMAN	281 kDa	INF	0.22	0	0	0	0	0	0	0	0	0	0	0	0	0	0	10	3	0	0		0	0	0	0	0	0	0	0	0	0	0	0	0	0	9	3	0	0		0	0	0	0	0	0	0
Inosine-5'-monophosphate dehydrogenase 2 OS=Homo sapiens GN=IMPDH2 PE=1 SV=2	IMDH2_HUMAN	56 kDa	INF	0.15	0	0	0	0	0	0	0	0	0	0	0	0	0	0	1	2	0	0		0	0	0	0	0	0	0	0	0	0	0	0	0	0	1	2	0	0		0	0	0	0	0	0	0
Low molecular weight phosphotyrosine protein phosphatase OS=Homo sapiens GN=ACP1 PE=1 SV=3	PPAC_HUMAN	18 kDa	3	0.29	0	0	1	0	0	0	0	0	0	0	0	0	0	0	1	2	0	0		0	0	1	0	0	0	0	0	0	0	0	0	0	0	1	2	0	0		0	0	1	0	0	0	0
Mitochondrial import receptor subunit TOM22 homolog OS=Homo sapiens GN=TOMM22 PE=1 SV=3	TOM22_HUMAN	16 kDa	INF	0.2	0	0	0	0	0	0	0	0	0	0	0	0	0	0	1	3	0	0		0	0	0	0	0	0	0	0	0	0	0	0	0	0	1	3	0	0		0	0	0	0	0	0	0
Multifunctional protein ADE2 OS=Homo sapiens GN=PAICS PE=1 SV=3	PUR6_HUMAN	47 kDa	1.9	0.082	0	0	0	0	3	3	0	0	0	0	0	0	0	0	5	3	2	2		0	0	0	0	3	3	0	0	0	0	0	0	0	0	5	3	2	2		0	0	0	0	3	4	0
Nuclear fragile X mental retardation-interacting protein 2 OS=Homo sapiens GN=NUFIP2 PE=1 SV=1	NUFP2_HUMAN	76 kDa	3	0.29	0	0	0	0	1	0	0	0	0	0	0	0	0	0	0	0	1	2		0	0	0	0	1	0	0	0	0	0	0	0	0	0	0	0	1	2		0	0	0	0	1	0	0
PDZ and LIM domain protein 1 OS=Homo sapiens GN=PDLIM1 PE=1 SV=4	PDLI1_HUMAN	36 kDa	2	0.56	0	0	0	1	0	0	0	0	0	0	0	0	0	0	0	2	0	0		0	0	0	1	0	0	0	0	0	0	0	0	0	0	0	2	0	0		0	0	0	1	0	0	0
PDZ domain-containing protein 11 OS=Homo sapiens GN=PDZD11 PE=1 SV=2	PDZ11_HUMAN	16 kDa	1	0.31	0	0	0	0	2	2	0	0	0	0	0	0	0	0	0	0	2	2		0	0	0	0	2	2	0	0	0	0	0	0	0	0	0	0	2	2		0	0	0	0	2	2	0
Peptidyl-prolyl cis-trans isomerase H OS=Homo sapiens GN=PPIH PE=1 SV=1	PPIH_HUMAN	19 kDa	0.2	0.17	0	0	0	0	4	5	0	0	0	0	0	0	0	0	1	1	0	0		0	0	0	0	3	4	0	0	0	0	0	0	0	0	1	1	0	0		0	0	0	0	5	8	0
Peroxiredoxin-5, mitochondrial OS=Homo sapiens GN=PRDX5 PE=1 SV=4	PRDX5_HUMAN	22 kDa	INF	0.12	0	0	0	0	0	0	0	0	0	0	0	0	0	0	2	2	0	0		0	0	0	0	0	0	0	0	0	0	0	0	0	0	2	2	0	0		0	0	0	0	0	0	0
Peroxisomal multifunctional enzyme type 2 OS=Homo sapiens GN=HSD17B4 PE=1 SV=3	DHB4_HUMAN	80 kDa	3	0.29	0	0	0	0	1	0	0	0	0	0	0	0	0	0	1	2	0	0		0	0	0	0	1	0	0	0	0	0	0	0	0	0	1	2	0	0		0	0	0	0	1	0	0
Phosphate carrier protein, mitochondrial OS=Homo sapiens GN=SLC25A3 PE=1 SV=2	MPCP_HUMAN	40 kDa	2	0.048	0	0	0	1	1	1	0	0	0	0	0	0	0	0	2	1	2	1		0	0	0	1	1	1	0	0	0	0	0	0	0	0	2	1	2	1		0	0	0	1	2	1	0
Proteasome subunit alpha type-7 OS=Homo sapiens GN=PSMA7 PE=1 SV=1	PSA7_HUMAN	28 kDa	1.3	0.24	0	0	1	0	2	0	0	0	0	0	0	0	0	0	1	2	0	1		0	0	1	0	2	0	0	0	0	0	0	0	0	0	1	2	0	1		0	0	1	0	2	0	0
Protein FAM32A OS=Homo sapiens GN=FAM32A PE=1 SV=2	FA32A_HUMAN	13 kDa	0.1	0.084	0	0	0	1	2	2	0	0	0	0	0	0	0	0	1	0	0	0		0	0	0	1	2	2	0	0	0	0	0	0	0	0	1	0	0	0		0	0	0	1	3	4	0
Protein lin-7 homolog C OS=Homo sapiens GN=LIN7C PE=1 SV=1	LIN7C_HUMAN	22 kDa	2	0.15	0	0	0	0	1	1	0	0	0	0	0	0	0	0	0	1	2	1		0	0	0	0	1	1	0	0	0	0	0	0	0	0	0	1	2	1		0	0	0	0	1	1	0
Protein NDRG1 OS=Homo sapiens GN=NDRG1 PE=1 SV=1	NDRG1_HUMAN	43 kDa	INF	0.39	0	0	0	0	0	0	0	0	0	0	0	0	0	0	0	2	0	0		0	0	0	0	0	0	0	0	0	0	0	0	0	0	0	2	0	0		0	0	0	0	0	0	0
Regulator of chromosome condensation OS=Homo sapiens GN=RCC1 PE=1 SV=1	RCC1_HUMAN	45 kDa	3	0.29	0	0	0	0	0	1	0	0	0	0	0	0	0	0	1	2	0	0		0	0	0	0	0	1	0	0	0	0	0	0	0	0	1	2	0	0		0	0	0	0	0	1	0
RNMT-activating mini protein OS=Homo sapiens GN=FAM103A1 PE=1 SV=1	RAM_HUMAN	14 kDa	0.5	0.31	0	0	0	0	4	2	0	0	0	0	0	0	0	0	0	0	1	2		0	0	0	0	3	2	0	0	0	0	0	0	0	0	0	0	1	2		0	0	0	0	4	2	0
RuvB-like 1 OS=Homo sapiens GN=RUVBL1 PE=1 SV=1	RUVB1_HUMAN	50 kDa	INF	0.39	0	0	0	0	0	0	0	0	0	0	0	0	0	0	0	2	0	0		0	0	0	0	0	0	0	0	0	0	0	0	0	0	0	2	0	0		0	0	0	0	0	0	0
Signal peptidase complex catalytic subunit SEC11A OS=Homo sapiens GN=SEC11A PE=1 SV=1	SC11A_HUMAN	21 kDa	0	0.39	0	0	0	0	0	2	0	0	0	0	0	0	0	0	0	0	0	0		0	0	0	0	0	2	0	0	0	0	0	0	0	0	0	0	0	0		0	0	0	0	0	2	0
Surfeit locus protein 4 OS=Homo sapiens GN=SURF4 PE=1 SV=3	SURF4_HUMAN	30 kDa	INF	0.2	0	0	0	0	0	0	0	0	0	0	0	0	0	0	1	2	0	0		0	0	0	0	0	0	0	0	0	0	0	0	0	0	1	2	0	0		0	0	0	0	0	0	0
T-complex protein 1 subunit epsilon OS=Homo sapiens GN=CCT5 PE=1 SV=1	TCPE_HUMAN	60 kDa	10	0.16	0	0	0	0	1	0	0	0	0	0	0	0	0	0	3	5	0	0		0	0	0	0	1	0	0	0	0	0	0	0	0	0	3	5	0	0		0	0	0	0	1	0	0
T-complex protein 1 subunit eta OS=Homo sapiens GN=CCT7 PE=1 SV=2	TCPH_HUMAN	59 kDa	INF	0.12	0	0	0	0	0	0	0	0	0	0	0	0	0	0	1	2	0	0		0	0	0	0	0	0	0	0	0	0	0	0	0	0	1	2	0	0		0	0	0	0	0	0	0
T-complex protein 1 subunit theta OS=Homo sapiens GN=CCT8 PE=1 SV=4	TCPQ_HUMAN	60 kDa	INF	0.065	0	0	0	0	0	0	0	0	0	0	0	0	0	0	4	4	0	1		0	0	0	0	0	0	0	0	0	0	0	0	0	0	4	4	0	1		0	0	0	0	0	0	0
Transgelin-2 OS=Homo sapiens GN=TAGLN2 PE=1 SV=3	TAGL2_HUMAN	22 kDa	2	0.56	0	0	0	0	1	0	0	0	0	0	0	0	0	0	0	2	0	0		0	0	0	0	1	0	0	0	0	0	0	0	0	0	0	2	0	0		0	0	0	0	1	0	0
Tropomodulin-3 OS=Homo sapiens GN=TMOD3 PE=1 SV=1	TMOD3_HUMAN	40 kDa	6	0.047	0	0	0	0	1	0	0	0	0	0	0	0	0	0	1	1	2	1		0	0	0	0	1	0	0	0	0	0	0	0	0	0	1	1	2	1		0	0	0	0	1	0	0
Ubiquitin fusion degradation protein 1 homolog OS=Homo sapiens GN=UFD1L PE=1 SV=3	UFD1_HUMAN	35 kDa	0.7	0.45	0	0	0	0	2	1	0	0	0	0	0	0	0	0	0	0	2	0		0	0	0	0	2	1	0	0	0	0	0	0	0	0	0	0	2	0		0	0	0	0	2	1	0
V-type proton ATPase catalytic subunit A OS=Homo sapiens GN=ATP6V1A PE=1 SV=2	VATA_HUMAN	68 kDa	INF	0.15	0	0	0	0	0	0	0	0	0	0	0	0	0	0	1	2	0	0		0	0	0	0	0	0	0	0	0	0	0	0	0	0	1	2	0	0		0	0	0	0	0	0	0
40S ribosomal protein S27 OS=Homo sapiens GN=RPS27 PE=1 SV=3	RS27_HUMAN	9 kDa	1.2	0.23	1	1	0	0	1	2	0	0	0	1	0	0	0	0	0	0	1	2		1	1	0	0	1	2	0	0	0	1	0	0	0	0	0	0	1	1		1	1	0	0	2	3	0
60S ribosomal protein L36a OS=Homo sapiens GN=RPL36A PE=1 SV=2	RL36A_HUMAN	12 kDa	0.9	0.71	0	1	0	0	0	0	0	0	0	1	0	0	0	0	0	0	0	0		0	1	0	0	0	0	0	0	0	1	0	0	0	0	0	0	0	0		0	1	0	0	0	0	0
Cyclin-dependent kinase 12 OS=Homo sapiens GN=CDK12 PE=1 SV=2	CDK12_HUMAN	164 kDa	INF	1	1	0	1	0	0	0	0	0	0	1	0	0	1	1	0	0	0	0		1	0	1	0	0	0	0	0	0	1	0	0	1	1	0	0	0	0		1	0	1	0	0	0	0
Heterogeneous nuclear ribonucleoprotein H2 OS=Homo sapiens GN=HNRNPH2 PE=1 SV=1	HNRH2_HUMAN	49 kDa	1.2	0.35	1	0	0	0	0	0	0	0	1	0	0	0	0	0	1	1	0	0		1	0	0	0	0	0	0	0	1	0	0	0	0	0	1	1	0	0		1	0	0	0	0	0	0
Histone H2B type 1-D OS=Homo sapiens GN=HIST1H2BD PE=1 SV=2	H2B1D_HUMAN	14 kDa	1.2	0.2	0	0	0	0	0	0	0	0	1	0	0	0	0	0	0	0	0	0		0	0	0	0	0	0	0	0	1	0	0	0	0	0	0	0	0	0		0	0	0	0	0	0	0
Ras-related protein Rab-14 OS=Homo sapiens GN=RAB14 PE=1 SV=4	RAB14_HUMAN	24 kDa	2	0.72	1	0	1	0	0	0	0	0	0	0	0	1	0	0	1	1	0	0		1	0	1	0	0	0	0	0	0	0	0	1	0	0	1	1	0	0		1	0	1	0	0	0	0
Ras-related protein Rab-1A OS=Homo sapiens GN=RAB1A PE=1 SV=3	RAB1A_HUMAN	23 kDa	1.3	0.045	0	0	0	0	0	0	0	0	0	1	0	0	0	0	2	4	0	0		0	0	0	0	0	0	0	0	0	1	0	0	0	0	2	2	0	0		0	0	0	0	0	0	0
Serine/threonine-protein phosphatase PP1-beta catalytic subunit OS=Homo sapiens GN=PPP1CB PE=1 SV=3	PP1B_HUMAN	37 kDa	0.8	0.21	0	0	0	0	2	2	0	0	0	0	0	1	0	0	1	0	1	0		0	0	0	0	2	2	0	0	0	0	0	1	0	0	1	0	1	0		0	0	0	0	3	2	0
Ubiquitin-60S ribosomal protein L40 OS=Homo sapiens GN=UBA52 PE=1 SV=2	RL40_HUMAN	15 kDa	1.4	0.021	2	1	0	0	1	0	0	0	1	0	0	0	1	1	0	0	1	1		1	1	0	0	1	0	0	0	1	0	0	0	1	1	0	0	1	1		2	1	0	0	2	0	0
116 kDa U5 small nuclear ribonucleoprotein component OS=Homo sapiens GN=EFTUD2 PE=1 SV=1	U5S1_HUMAN	109 kDa	1.2	0.14	2	0	0	2	0	1	0	0	0	0	1	0	0	1	2	2	0	2		2	0	0	2	0	1	0	0	0	0	1	0	0	1	2	2	0	2		2	0	0	2	0	1	0
40S ribosomal protein S4, X isoform OS=Homo sapiens GN=RPS4X PE=1 SV=2	RS4X_HUMAN	30 kDa	1.5	0.4	0	0	1	0	3	0	0	0	1	0	0	0	0	0	0	2	1	2		0	0	1	0	3	0	0	0	1	0	0	0	0	0	0	2	1	2		0	0	1	0	3	0	0
60S ribosomal protein L18a OS=Homo sapiens GN=RPL18A PE=1 SV=2	RL18A_HUMAN	21 kDa	1.5	0.11	0	0	1	1	1	1	0	0	0	0	1	0	0	1	2	0	1	2		0	0	1	1	1	1	0	0	0	0	1	0	0	1	2	0	1	2		0	0	1	1	1	1	0
60S ribosomal protein L19 OS=Homo sapiens GN=RPL19 PE=1 SV=1	RL19_HUMAN	23 kDa	0.7	0.11	1	1	1	1	2	0	0	0	0	1	0	0	0	0	1	0	1	2		1	1	1	1	2	0	0	0	0	1	0	0	0	0	1	0	1	2		1	1	1	1	2	0	0
60S ribosomal protein L5 OS=Homo sapiens GN=RPL5 PE=1 SV=3	RL5_HUMAN	34 kDa	0.1	0.05	1	0	2	2	1	1	0	0	0	0	1	0	0	0	0	0	0	1		1	0	2	2	1	1	0	0	0	0	1	0	0	0	0	0	0	1		1	0	2	2	1	1	0
Apoptosis inhibitor 5 OS=Homo sapiens GN=API5 PE=1 SV=3	API5_HUMAN	59 kDa	1.5	0.11	0	1	0	0	1	2	0	0	0	1	0	0	2	1	0	1	1	1		0	1	0	0	1	2	0	0	0	1	0	0	2	1	0	1	1	1		0	1	0	0	1	2	0
Aspartate aminotransferase, cytoplasmic OS=Homo sapiens GN=GOT1 PE=1 SV=3	AATC_HUMAN	46 kDa	0.2	0.25	1	0	1	2	0	0	0	0	0	0	0	1	1	0	0	0	0	0		1	0	1	2	0	0	0	0	0	0	0	1	1	0	0	0	0	0		1	0	1	2	0	0	0
ATP-dependent RNA helicase DDX3X OS=Homo sapiens GN=DDX3X PE=1 SV=3	DDX3X_HUMAN	73 kDa	1	0.088	1	0	4	2	2	1	0	0	1	0	0	0	0	0	0	0	4	3		1	0	4	2	2	1	0	0	1	0	0	0	0	0	0	0	4	3		1	0	4	2	2	1	0
Cluster of Serine/threonine-protein phosphatase PP1-alpha catalytic subunit OS=Homo sapiens GN=PPP1CA PE=1 SV=1 (PP1A_HUMAN)	PP1A_HUMAN [3]	38 kDa	1	0.17	1	0	2	2	8	11	0	0	0	0	0	1	0	0	2	2	10	10		1	0	2	2	8	10	0	0	0	0	0	1	0	0	2	2	8	7		1	0	2	3	10	13	0
Eukaryotic translation initiation factor 5A-1 OS=Homo sapiens GN=EIF5A PE=1 SV=2	IF5A1_HUMAN	17 kDa	1.6	0.053	0	0	1	1	2	6	0	0	0	0	0	1	1	2	4	5	1	3		0	0	1	1	2	6	0	0	0	0	0	1	1	2	4	5	1	3		0	0	1	1	2	6	0
Heterogeneous nuclear ribonucleoprotein A/B OS=Homo sapiens GN=HNRNPAB PE=1 SV=2	ROAA_HUMAN	36 kDa	1.5	0.02	1	1	0	1	3	2	0	0	1	0	0	0	2	2	3	2	1	0		1	1	0	1	3	2	0	0	1	0	0	0	2	2	3	2	1	0		1	1	0	1	4	2	0
mRNA export factor OS=Homo sapiens GN=RAE1 PE=1 SV=1	RAE1L_HUMAN	41 kDa	INF	0.29	0	0	0	0	0	0	0	0	0	0	1	0	0	0	0	1	2	0		0	0	0	0	0	0	0	0	0	0	1	0	0	0	0	1	2	0		0	0	0	0	0	0	0
PEST proteolytic signal-containing nuclear protein OS=Homo sapiens GN=PCNP PE=1 SV=2	PCNP_HUMAN	19 kDa	0.8	0.24	0	0	1	1	2	1	0	0	0	0	0	1	0	1	0	0	1	2		0	0	1	1	2	1	0	0	0	0	0	1	0	1	0	0	1	2		0	0	1	1	2	1	0
Plastin-2 OS=Homo sapiens GN=LCP1 PE=1 SV=6	PLSL_HUMAN	70 kDa	5.5	0.021	0	0	0	0	2	0	0	0	0	0	1	0	0	0	3	3	2	3		0	0	0	0	2	0	0	0	0	0	1	0	0	0	3	3	2	3		0	0	0	0	2	0	0
Pyruvate dehydrogenase E1 component subunit beta, mitochondrial OS=Homo sapiens GN=PDHB PE=1 SV=3	ODPB_HUMAN	39 kDa	8	0.089	1	0	0	0	1	0	0	0	0	0	1	0	1	0	6	5	1	0		1	0	0	0	1	0	0	0	0	0	1	0	1	0	6	5	1	0		1	0	0	0	1	0	0
Ras GTPase-activating-like protein IQGAP1 OS=Homo sapiens GN=IQGAP1 PE=1 SV=1	IQGA1_HUMAN	189 kDa	2	0.016	1	0	1	1	2	2	0	0	0	0	0	1	1	1	4	4	1	2		1	0	1	1	2	2	0	0	0	0	0	1	1	1	4	4	1	2		1	0	1	1	2	2	0
RuvB-like 2 OS=Homo sapiens GN=RUVBL2 PE=1 SV=3	RUVB2_HUMAN	51 kDa	4	0.25	0	0	0	1	0	0	0	0	0	0	0	1	1	0	2	1	0	0		0	0	0	1	0	0	0	0	0	0	0	1	1	0	2	1	0	0		0	0	0	1	0	0	0
Serrate RNA effector molecule homolog OS=Homo sapiens GN=SRRT PE=1 SV=1	SRRT_HUMAN	101 kDa	3.7	0.039	1	0	0	0	1	1	0	0	1	0	0	0	2	5	1	0	1	2		1	0	0	0	1	1	0	0	1	0	0	0	2	5	1	0	1	2		1	0	0	0	1	1	0
Staphylococcal nuclease domain-containing protein 1 OS=Homo sapiens GN=SND1 PE=1 SV=1	SND1_HUMAN	102 kDa	3.5	0.02	0	0	0	0	1	1	0	0	0	1	0	0	1	0	2	2	1	1		0	0	0	0	1	1	0	0	0	1	0	0	1	0	2	2	1	1		0	0	0	0	1	1	0
Stress-induced-phosphoprotein 1 OS=Homo sapiens GN=STIP1 PE=1 SV=1	STIP1_HUMAN	63 kDa	1.5	0.34	0	0	1	1	1	1	0	0	0	0	0	1	0	0	1	2	1	1		0	0	1	1	1	1	0	0	0	0	0	1	0	0	1	2	1	1		0	0	1	1	1	1	0
TAR DNA-binding protein 43 OS=Homo sapiens GN=TARDBP PE=1 SV=1	TADBP_HUMAN	45 kDa	3	0.54	1	0	0	0	0	0	0	0	1	0	0	0	0	0	0	2	0	1		1	0	0	0	0	0	0	0	1	0	0	0	0	0	0	2	0	1		1	0	0	0	0	0	0
T-complex protein 1 subunit beta OS=Homo sapiens GN=CCT2 PE=1 SV=4	TCPB_HUMAN	57 kDa	17	0.15	1	0	0	0	0	0	0	0	0	0	0	1	0	0	8	8	0	0		1	0	0	0	0	0	0	0	0	0	0	1	0	0	7	7	0	0		1	0	0	0	0	0	0
Transcription elongation regulator 1 OS=Homo sapiens GN=TCERG1 PE=1 SV=2	TCRG1_HUMAN	124 kDa	1.7	0.56	0	1	0	0	0	2	0	0	0	1	0	0	1	1	0	0	1	2		0	1	0	0	0	2	0	0	0	1	0	0	1	1	0	0	1	2		0	1	0	0	0	2	0
U3 small nucleolar RNA-interacting protein 2 OS=Homo sapiens GN=RRP9 PE=1 SV=1	U3IP2_HUMAN	52 kDa	3	0.54	0	1	0	0	0	0	0	0	0	1	0	0	2	1	0	0	0	0		0	1	0	0	0	0	0	0	0	1	0	0	2	1	0	0	0	0		0	1	0	0	0	0	0
U6 snRNA-associated Sm-like protein LSm3 OS=Homo sapiens GN=LSM3 PE=1 SV=2	LSM3_HUMAN	12 kDa	1.1	0.029	1	0	1	1	3	3	0	0	0	0	0	1	1	0	1	2	2	2		1	0	1	1	3	3	0	0	0	0	0	1	1	0	1	2	2	2		1	0	2	2	4	4	0
U6 snRNA-associated Sm-like protein LSm7 OS=Homo sapiens GN=LSM7 PE=1 SV=1	LSM7_HUMAN	12 kDa	0.9	0.14	0	0	1	1	2	2	0	0	0	0	1	0	0	0	1	1	2	1		0	0	1	1	2	2	0	0	0	0	1	0	0	0	1	1	2	1		0	0	1	1	3	2	0
39S ribosomal protein L19, mitochondrial OS=Homo sapiens GN=MRPL19 PE=1 SV=2	RM19_HUMAN	34 kDa	0	0.11	0	0	0	1	2	1	0	0	0	0	0	1	0	0	0	0	0	0		0	0	0	1	2	1	0	0	0	0	0	1	0	0	0	0	0	0		0	0	0	1	2	1	0
7-dehydrocholesterol reductase OS=Homo sapiens GN=DHCR7 PE=1 SV=1	DHCR7_HUMAN	54 kDa	1.4	0.23	0	0	0	0	2	2	0	0	0	0	0	1	0	0	1	2	2	2		0	0	0	0	2	2	0	0	0	0	0	1	0	0	1	2	2	2		0	0	0	0	3	2	0
ATP synthase subunit O, mitochondrial OS=Homo sapiens GN=ATP5O PE=1 SV=1	ATPO_HUMAN	23 kDa	1.5	0.17	0	0	0	0	3	4	0	0	0	0	0	1	0	0	2	2	2	2		0	0	0	0	3	4	0	0	0	0	0	1	0	0	2	2	2	2		0	0	0	0	3	5	0
BAG family molecular chaperone regulator 2 OS=Homo sapiens GN=BAG2 PE=1 SV=1	BAG2_HUMAN	24 kDa	1.1	0.19	0	0	0	1	2	2	0	0	0	0	0	1	0	0	1	1	2	2		0	0	0	1	2	2	0	0	0	0	0	1	0	0	1	1	2	2		0	0	0	1	3	4	0
Cytochrome b-c1 complex subunit 6, mitochondrial OS=Homo sapiens GN=UQCRH PE=1 SV=2	QCR6_HUMAN	11 kDa	1.7	0.16	0	0	0	1	2	1	0	0	0	0	1	0	0	1	2	3	0	1		0	0	0	1	1	1	0	0	0	0	1	0	0	1	1	2	0	1		0	0	0	1	2	1	0
Cytochrome c oxidase subunit 5B, mitochondrial OS=Homo sapiens GN=COX5B PE=1 SV=2	COX5B_HUMAN	14 kDa	INF	0.29	0	0	0	0	0	0	0	0	1	0	0	0	0	1	2	0	0	0		0	0	0	0	0	0	0	0	1	0	0	0	0	1	2	0	0	0		0	0	0	0	0	0	0
Developmentally-regulated GTP-binding protein 1 OS=Homo sapiens GN=DRG1 PE=1 SV=1	DRG1_HUMAN	41 kDa	2	0.18	0	0	0	0	2	1	0	0	0	0	1	0	0	0	1	1	2	2		0	0	0	0	2	1	0	0	0	0	1	0	0	0	1	1	2	2		0	0	0	0	2	1	0
Electron transfer flavoprotein subunit beta OS=Homo sapiens GN=ETFB PE=1 SV=3	ETFB_HUMAN	28 kDa	5	0.42	0	0	1	0	0	0	0	0	0	0	0	1	0	0	0	4	0	1		0	0	1	0	0	0	0	0	0	0	0	1	0	0	0	4	0	1		0	0	1	0	0	0	0
Exosome complex component RRP4 OS=Homo sapiens GN=EXOSC2 PE=1 SV=2	EXOS2_HUMAN	33 kDa	0.2	0.082	0	0	1	1	2	1	0	0	0	0	1	0	0	0	0	0	1	0		0	0	1	1	2	1	0	0	0	0	1	0	0	0	0	0	1	0		0	0	1	1	2	1	0
Fatty acid synthase OS=Homo sapiens GN=FASN PE=1 SV=3	FAS_HUMAN	273 kDa	3.3	0.24	0	0	1	0	1	1	0	0	0	0	1	0	0	0	5	5	0	0		0	0	1	0	1	1	0	0	0	0	1	0	0	0	5	5	0	0		0	0	1	0	1	1	0
Hydroxysteroid dehydrogenase-like protein 2 OS=Homo sapiens GN=HSDL2 PE=1 SV=1	HSDL2_HUMAN	45 kDa	INF	0.29	0	0	0	0	0	0	0	0	0	0	0	1	0	0	1	2	0	0		0	0	0	0	0	0	0	0	0	0	0	1	0	0	1	2	0	0		0	0	0	0	0	0	0
Mitotic checkpoint protein BUB3 OS=Homo sapiens GN=BUB3 PE=1 SV=1	BUB3_HUMAN	37 kDa	2.3	0.1	0	0	0	0	4	2	0	0	0	0	1	0	0	0	3	2	1	4		0	0	0	0	4	2	0	0	0	0	1	0	0	0	3	2	1	4		0	0	0	0	4	2	0
Phenylalanine--tRNA ligase alpha subunit OS=Homo sapiens GN=FARSA PE=1 SV=3	SYFA_HUMAN	58 kDa	1.3	0.38	0	0	1	1	1	0	0	0	1	0	0	0	0	0	1	2	0	1		0	0	1	1	1	0	0	0	1	0	0	0	0	0	1	2	0	1		0	0	1	1	1	0	0
Proliferating cell nuclear antigen OS=Homo sapiens GN=PCNA PE=1 SV=1	PCNA_HUMAN	29 kDa	3	0.7	0	0	0	0	1	0	0	0	0	0	1	0	0	0	0	3	0	0		0	0	0	0	1	0	0	0	0	0	1	0	0	0	0	3	0	0		0	0	0	0	1	0	0
Proteasome subunit beta type-5 OS=Homo sapiens GN=PSMB5 PE=1 SV=3	PSB5_HUMAN	28 kDa	1	0.13	0	0	2	1	2	1	0	0	0	0	0	1	0	0	1	2	1	2		0	0	2	1	2	1	0	0	0	0	0	1	0	0	1	2	1	2		0	0	2	1	2	1	0
Ran-specific GTPase-activating protein OS=Homo sapiens GN=RANBP1 PE=1 SV=1	RANG_HUMAN	23 kDa	1.3	0.56	0	0	0	0	1	2	0	0	0	0	1	0	0	0	0	0	2	1		0	0	0	0	1	2	0	0	0	0	1	0	0	0	0	0	2	1		0	0	0	0	1	2	0
RNA-binding protein 42 OS=Homo sapiens GN=RBM42 PE=1 SV=1	RBM42_HUMAN	50 kDa	1.3	0.38	0	0	1	0	1	1	0	0	0	0	1	0	0	0	0	1	2	1		0	0	1	0	1	1	0	0	0	0	1	0	0	0	0	1	2	1		0	0	1	0	1	1	0
Transcription elongation factor SPT4 OS=Homo sapiens GN=SUPT4H1 PE=1 SV=1	SPT4H_HUMAN	13 kDa	2	0.48	0	0	0	0	1	1	0	0	0	0	0	1	0	0	0	0	2	1		0	0	0	0	1	1	0	0	0	0	0	1	0	0	0	0	2	1		0	0	0	0	1	1	0
14-3-3 protein eta OS=Homo sapiens GN=YWHAH PE=1 SV=4	1433F_HUMAN	28 kDa	1.3	0.022	1	1	0	0	1	2	0	0	1	1	0	0	0	1	1	2	1	0		1	1	0	0	1	2	0	0	1	1	0	0	0	1	1	2	1	0		1	1	0	0	1	2	0
ADP/ATP translocase 2 OS=Homo sapiens GN=SLC25A5 PE=1 SV=7	ADT2_HUMAN	33 kDa	1.4	0.25	0	0	0	0	1	2	0	0	0	0	1	1	0	0	1	2	1	1		0	0	0	0	1	2	0	0	0	0	1	1	0	0	1	2	1	1		0	0	0	0	1	3	0
Cyclin-dependent kinase 1 OS=Homo sapiens GN=CDK1 PE=1 SV=3	CDK1_HUMAN	34 kDa	0.9	0.81	0	0	3	1	1	1	0	0	0	0	1	1	0	0	1	2	2	0		0	0	3	1	1	1	0	0	0	0	1	1	0	0	1	2	2	0		0	0	3	1	1	1	0
40S ribosomal protein S17-like OS=Homo sapiens GN=RPS17L PE=2 SV=1	RS17L_HUMAN (+1)	16 kDa	1.2	0.062	2	1	0	1	3	3	0	0	2	0	0	0	0	1	3	4	2	3		2	1	0	1	3	3	0	0	2	0	0	0	0	1	2	3	2	2		2	1	0	1	4	4	0
60S ribosomal protein L27a OS=Homo sapiens GN=RPL27A PE=1 SV=2	RL27A_HUMAN	17 kDa	0.5	0.37	0	0	2	3	1	0	0	0	0	0	0	2	2	0	0	0	1	1		0	0	2	2	1	0	0	0	0	0	0	2	1	0	0	0	1	1		0	0	3	4	1	0	0
60S ribosomal protein L34 OS=Homo sapiens GN=RPL34 PE=1 SV=3	RL34_HUMAN	13 kDa	1.1	0.52	1	0	0	0	3	3	0	0	1	1	0	0	0	1	0	0	3	3		1	0	0	0	3	3	0	0	1	1	0	0	0	1	0	0	3	3		1	0	0	0	3	4	0
60S ribosomal protein L6 OS=Homo sapiens GN=RPL6 PE=1 SV=3	RL6_HUMAN	33 kDa	3	0.65	0	0	0	0	0	1	0	0	1	1	0	0	1	2	0	0	0	0		0	0	0	0	0	1	0	0	1	1	0	0	1	2	0	0	0	0		0	0	0	0	0	1	0
60S ribosomal protein L7 OS=Homo sapiens GN=RPL7 PE=1 SV=1	RL7_HUMAN	29 kDa	1.4	0.54	0	0	1	1	2	2	0	0	0	0	1	1	0	1	1	1	2	3		0	0	1	1	2	2	0	0	0	0	1	1	0	1	1	1	2	2		0	0	1	1	3	2	0
ATPase inhibitor, mitochondrial OS=Homo sapiens GN=ATPIF1 PE=1 SV=1	ATIF1_HUMAN	12 kDa	1.4	0.37	0	1	0	0	2	2	0	0	1	0	0	1	0	0	1	0	1	3		0	1	0	0	2	2	0	0	1	0	0	1	0	0	1	0	1	3		0	1	0	0	2	2	0
ATP-dependent RNA helicase DDX1 OS=Homo sapiens GN=DDX1 PE=1 SV=2	DDX1_HUMAN	82 kDa	1.3	0.91	0	1	1	1	0	0	0	0	0	0	1	1	0	1	1	0	0	2		0	1	1	1	0	0	0	0	0	0	1	1	0	1	1	0	0	2		0	1	1	1	0	0	0
Beta-catenin-like protein 1 OS=Homo sapiens GN=CTNNBL1 PE=1 SV=1	CTBL1_HUMAN	65 kDa	1	0.17	1	0	1	0	2	4	0	0	1	1	0	0	1	1	2	2	1	2		1	0	1	0	2	3	0	0	1	1	0	0	1	1	2	2	1	2		1	0	1	0	2	5	0
Cell division control protein 42 homolog OS=Homo sapiens GN=CDC42 PE=1 SV=2	CDC42_HUMAN	21 kDa	2	0.39	1	0	1	0	0	1	0	0	0	1	0	1	0	0	3	2	0	1		1	0	1	0	0	1	0	0	0	1	0	1	0	0	2	2	0	1		1	0	1	0	0	1	0
Charged multivesicular body protein 4b OS=Homo sapiens GN=CHMP4B PE=1 SV=1	CHM4B_HUMAN	25 kDa	1.1	0.12	0	0	1	1	4	3	0	0	0	0	1	1	1	1	1	3	3	2		0	0	1	1	4	3	0	0	0	0	1	1	1	1	1	3	3	2		0	0	1	1	5	5	0
Cluster of ADP/ATP translocase 2 OS=Homo sapiens GN=SLC25A5 PE=1 SV=7 (ADT2_HUMAN)	ADT2_HUMAN [2]	33 kDa	1.2	0.25	0	0	1	1	4	6	0	0	0	0	1	1	0	0	4	6	1	2		0	0	1	1	4	6	0	0	0	0	1	1	0	0	4	6	1	2		0	0	1	1	4	7	0
Cytochrome c OS=Homo sapiens GN=CYCS PE=1 SV=2	CYC_HUMAN	12 kDa	2.5	0.045	0	0	1	2	2	1	0	0	0	0	1	1	2	3	3	3	0	0		0	0	1	2	2	1	0	0	0	0	1	1	1	2	2	3	0	0		0	0	1	2	2	1	0
Dolichyl-diphosphooligosaccharide--protein glycosyltransferase subunit 2 OS=Homo sapiens GN=RPN2 PE=1 SV=3	RPN2_HUMAN	69 kDa	5	0.14	1	0	0	0	2	1	0	0	0	0	2	0	0	2	7	8	0	0		1	0	0	0	2	1	0	0	0	0	2	0	0	2	7	7	0	0		1	0	0	0	2	1	0
Endothelial differentiation-related factor 1 OS=Homo sapiens GN=EDF1 PE=1 SV=1	EDF1_HUMAN	16 kDa	0.7	0.37	1	0	0	0	2	3	0	0	1	1	0	0	1	0	0	2	1	1		1	0	0	0	1	2	0	0	1	1	0	0	1	0	0	2	1	1		1	0	0	0	3	3	0
Heterogeneous nuclear ribonucleoprotein A3 OS=Homo sapiens GN=HNRNPA3 PE=1 SV=2	ROA3_HUMAN	40 kDa	1.7	0.071	1	2	1	0	2	3	0	0	1	1	0	0	5	5	2	4	3	2		1	2	1	0	2	3	0	0	1	1	0	0	4	4	2	3	3	2		3	4	1	0	2	3	0
Importin subunit beta-1 OS=Homo sapiens GN=KPNB1 PE=1 SV=2	IMB1_HUMAN	97 kDa	1.7	0.22	0	0	1	1	1	1	0	0	0	0	1	1	0	0	1	2	1	1		0	0	1	1	1	1	0	0	0	0	1	1	0	0	1	2	1	1		0	0	1	1	1	1	0
Lamin-B receptor OS=Homo sapiens GN=LBR PE=1 SV=2	LBR_HUMAN	71 kDa	1.2	0.014	1	0	1	1	2	2	0	0	1	0	0	1	2	0	2	2	3	2		1	0	1	1	2	2	0	0	1	0	0	1	2	0	2	2	3	2		1	0	2	2	2	2	0
Leucine-rich repeat-containing protein 59 OS=Homo sapiens GN=LRRC59 PE=1 SV=1	LRC59_HUMAN	35 kDa	1.1	0.13	2	0	0	0	4	6	0	0	1	0	0	1	1	1	2	2	4	4		1	0	0	0	4	4	0	0	1	0	0	1	1	1	2	1	4	3		2	0	0	0	5	6	0
Nuclear mitotic apparatus protein 1 OS=Homo sapiens GN=NUMA1 PE=1 SV=2	NUMA1_HUMAN	238 kDa	3.5	0.2	2	0	0	0	0	0	0	0	1	1	0	0	2	1	1	3	0	0		2	0	0	0	0	0	0	0	1	1	0	0	2	1	1	3	0	0		2	0	0	0	0	0	0
Peroxiredoxin-2 OS=Homo sapiens GN=PRDX2 PE=1 SV=5	PRDX2_HUMAN	22 kDa	1.5	0.098	0	0	0	1	4	3	0	0	0	0	1	1	0	0	3	5	1	3		0	0	0	1	4	3	0	0	0	0	1	1	0	0	3	5	1	3		0	0	0	1	6	5	0
Polypyrimidine tract-binding protein 1 OS=Homo sapiens GN=PTBP1 PE=1 SV=1	PTBP1_HUMAN	57 kDa	1.1	0.48	0	0	0	0	2	5	0	0	0	1	1	0	0	0	1	3	3	0		0	0	0	0	2	4	0	0	0	1	1	0	0	0	1	3	3	0		0	0	0	0	2	5	0
Proteasome subunit alpha type-3 OS=Homo sapiens GN=PSMA3 PE=1 SV=2	PSA3_HUMAN	28 kDa	1.3	0.24	0	0	1	1	1	3	0	0	0	0	1	1	0	0	2	2	2	1		0	0	1	1	1	2	0	0	0	0	1	1	0	0	2	2	2	1		0	0	1	1	1	3	0
Proteasome subunit beta type-6 OS=Homo sapiens GN=PSMB6 PE=1 SV=4	PSB6_HUMAN	25 kDa	0.9	0.15	0	0	1	1	3	2	0	0	0	0	1	1	0	1	1	2	2	2		0	0	1	1	3	2	0	0	0	0	1	1	0	1	1	2	2	2		0	0	2	2	4	3	0
Protein disulfide-isomerase A6 OS=Homo sapiens GN=PDIA6 PE=1 SV=1	PDIA6_HUMAN	48 kDa	4	0.08	0	0	0	1	0	0	0	0	0	0	1	1	0	1	2	3	1	1		0	0	0	1	0	0	0	0	0	0	1	1	0	1	2	3	1	1		0	0	0	2	0	0	0
Ribosome-binding protein 1 OS=Homo sapiens GN=RRBP1 PE=1 SV=4	RRBP1_HUMAN	152 kDa	8	0.074	1	0	0	0	0	0	0	0	0	0	1	1	1	1	3	3	0	0		1	0	0	0	0	0	0	0	0	0	1	1	1	1	3	3	0	0		1	0	0	0	0	0	0
SNW domain-containing protein 1 OS=Homo sapiens GN=SNW1 PE=1 SV=1	SNW1_HUMAN	61 kDa	1.5	0.41	1	0	0	0	2	1	0	0	0	2	0	0	1	2	0	0	2	1		1	0	0	0	2	1	0	0	0	2	0	0	1	2	0	0	2	1		1	0	0	0	2	1	0
Solute carrier family 2, facilitated glucose transporter member 3 OS=Homo sapiens GN=SLC2A3 PE=1 SV=1	GTR3_HUMAN	54 kDa	2.1	0.019	0	0	1	0	2	2	0	0	0	0	1	1	1	1	2	2	2	2		0	0	1	0	2	2	0	0	0	0	1	1	1	1	2	2	2	2		0	0	1	0	3	3	0
Spliceosome RNA helicase DDX39B OS=Homo sapiens GN=DDX39B PE=1 SV=1	DX39B_HUMAN	49 kDa	4	0.051	0	0	1	1	1	0	0	0	0	1	1	0	1	2	3	3	0	0		0	0	1	1	1	0	0	0	0	1	1	0	1	2	3	3	0	0		0	0	1	1	1	0	0
Transcription factor A, mitochondrial OS=Homo sapiens GN=TFAM PE=1 SV=1	TFAM_HUMAN	29 kDa	1.1	0.041	1	2	1	0	3	6	0	0	0	1	0	1	4	2	1	1	4	3		1	2	1	0	3	5	0	0	0	1	0	1	3	2	1	1	3	2		1	2	2	0	3	6	0
U2 snRNP-associated SURP motif-containing protein OS=Homo sapiens GN=U2SURP PE=1 SV=2	SR140_HUMAN	118 kDa	0.8	0.42	1	1	1	1	1	1	0	0	0	0	1	1	0	2	1	0	1	1		1	1	1	1	1	1	0	0	0	0	1	1	0	2	1	0	1	1		1	1	1	1	1	1	0
WD repeat-containing protein 5 OS=Homo sapiens GN=WDR5 PE=1 SV=1	WDR5_HUMAN	37 kDa	1.1	0.011	1	1	2	4	3	2	0	0	0	0	1	1	2	0	2	2	3	4		1	1	2	3	3	2	0	0	0	0	1	1	2	0	2	2	3	4		1	1	3	4	4	3	0
Zinc transporter SLC39A7 OS=Homo sapiens GN=SLC39A7 PE=1 SV=2	S39A7_HUMAN	50 kDa	0.6	0.11	0	0	2	3	2	1	0	0	1	1	0	0	1	0	0	0	2	1		0	0	1	2	1	1	0	0	1	1	0	0	1	0	0	0	1	1		0	0	2	4	3	3	0
60S ribosomal protein L9 OS=Homo sapiens GN=RPL9 PE=1 SV=1	RL9_HUMAN	22 kDa	1.6	0.11	0	0	0	1	5	4	0	0	0	0	1	1	0	0	5	3	4	3		0	0	0	1	4	4	0	0	0	0	1	1	0	0	4	3	4	3		0	0	0	1	6	4	0
Actin-related protein 2/3 complex subunit 4 OS=Homo sapiens GN=ARPC4 PE=1 SV=3	ARPC4_HUMAN	20 kDa	1.1	0.33	0	0	1	0	2	4	0	0	0	0	1	1	0	0	2	1	2	3		0	0	1	0	2	4	0	0	0	0	1	1	0	0	2	1	2	3		0	0	1	0	2	4	0
D-3-phosphoglycerate dehydrogenase OS=Homo sapiens GN=PHGDH PE=1 SV=4	SERA_HUMAN	57 kDa	2.8	0.17	0	0	1	0	1	1	0	0	0	0	1	1	0	0	5	4	1	1		0	0	1	0	1	1	0	0	0	0	1	1	0	0	5	4	1	1		0	0	1	0	2	1	0
Dynein light chain roadblock-type 1 OS=Homo sapiens GN=DYNLRB1 PE=1 SV=3	DLRB1_HUMAN	11 kDa	1.1	0.1	0	0	2	1	2	2	0	0	0	0	1	1	0	0	2	1	2	2		0	0	2	1	2	2	0	0	0	0	1	1	0	0	2	1	2	2		0	0	2	2	3	4	0
Heat shock 70 kDa protein 4 OS=Homo sapiens GN=HSPA4 PE=1 SV=4	HSP74_HUMAN	94 kDa	6	0.36	0	0	1	0	0	0	0	0	0	0	1	1	0	0	2	4	0	0		0	0	1	0	0	0	0	0	0	0	1	1	0	0	2	4	0	0		0	0	1	0	0	0	0
Heterogeneous nuclear ribonucleoprotein D-like OS=Homo sapiens GN=HNRPDL PE=1 SV=3	HNRDL_HUMAN	46 kDa	1.4	0.44	0	0	0	0	0	0	0	0	0	1	0	1	0	0	0	1	0	1		0	0	0	0	0	0	0	0	0	1	0	1	0	0	0	1	0	1		0	0	0	0	0	0	0
Methionine adenosyltransferase 2 subunit beta OS=Homo sapiens GN=MAT2B PE=1 SV=1	MAT2B_HUMAN	38 kDa	0.4	0.25	0	0	2	0	1	2	0	0	0	0	1	1	0	0	1	1	0	1		0	0	2	0	1	2	0	0	0	0	1	1	0	0	1	1	0	1		0	0	2	0	2	3	0
NADH dehydrogenase [ubiquinone] iron-sulfur protein 3, mitochondrial OS=Homo sapiens GN=NDUFS3 PE=1 SV=1	NDUS3_HUMAN	30 kDa	0.8	0.34	0	0	1	1	3	1	0	0	0	0	1	1	0	0	1	1	1	1		0	0	1	1	3	1	0	0	0	0	1	1	0	0	1	1	1	1		0	0	2	1	4	2	0
Ornithine aminotransferase, mitochondrial OS=Homo sapiens GN=OAT PE=1 SV=1	OAT_HUMAN	49 kDa	INF	0.33	0	0	0	0	0	0	0	0	0	0	1	1	0	0	2	1	0	0		0	0	0	0	0	0	0	0	0	0	1	1	0	0	2	1	0	0		0	0	0	0	0	0	0
Proteasome subunit alpha type-4 OS=Homo sapiens GN=PSMA4 PE=1 SV=1	PSA4_HUMAN	29 kDa	1.1	0.15	0	0	1	2	2	2	0	0	0	0	1	1	0	0	2	2	2	1		0	0	1	2	2	2	0	0	0	0	1	1	0	0	2	2	2	1		0	0	1	2	3	3	0
Proteasome subunit alpha type-5 OS=Homo sapiens GN=PSMA5 PE=1 SV=3	PSA5_HUMAN	26 kDa	1.6	0.096	0	0	2	1	2	2	0	0	0	0	1	1	0	0	3	3	2	2		0	0	2	1	2	2	0	0	0	0	1	1	0	0	3	3	2	2		0	0	2	1	3	2	0
Protein disulfide-isomerase OS=Homo sapiens GN=P4HB PE=1 SV=3	PDIA1_HUMAN	57 kDa	INF	0.13	0	0	0	0	0	0	0	0	0	0	1	1	0	0	1	2	1	1		0	0	0	0	0	0	0	0	0	0	1	1	0	0	1	2	1	1		0	0	0	0	0	0	0
Small EDRK-rich factor 2 OS=Homo sapiens GN=SERF2 PE=1 SV=1	SERF2_HUMAN	7 kDa	0.2	0.48	0	1	0	0	2	1	0	0	1	1	0	0	0	1	0	0	0	0		0	1	0	0	2	1	0	0	1	1	0	0	0	1	0	0	0	0		0	1	0	0	2	1	0
T-complex protein 1 subunit gamma OS=Homo sapiens GN=CCT3 PE=1 SV=4	TCPG_HUMAN	61 kDa	13	0.14	0	0	1	0	0	0	0	0	0	0	1	1	0	0	3	4	0	1		0	0	1	0	0	0	0	0	0	0	1	1	0	0	2	3	0	1		0	0	1	0	0	0	0
T-complex protein 1 subunit zeta OS=Homo sapiens GN=CCT6A PE=1 SV=3	TCPZ_HUMAN	58 kDa	2.3	0.2	0	0	1	1	1	0	0	0	0	0	1	1	0	0	2	3	1	1		0	0	1	1	1	0	0	0	0	0	1	1	0	0	2	3	1	1		0	0	1	1	1	0	0
Transferrin receptor protein 1 OS=Homo sapiens GN=TFRC PE=1 SV=2	TFR1_HUMAN	85 kDa	INF	0.25	0	0	0	0	0	0	0	0	0	0	1	1	0	0	2	3	0	0		0	0	0	0	0	0	0	0	0	0	1	1	0	0	2	3	0	0		0	0	0	0	0	0	0
U5 small nuclear ribonucleoprotein 40 kDa protein OS=Homo sapiens GN=SNRNP40 PE=1 SV=1	SNR40_HUMAN	39 kDa	1.8	0.16	0	0	1	1	6	7	0	0	0	0	1	1	0	0	3	2	9	10		0	0	1	1	6	7	0	0	0	0	1	1	0	0	3	2	8	9		0	0	1	1	8	9	0
Ubiquitin-40S ribosomal protein S27a OS=Homo sapiens GN=RPS27A PE=1 SV=2	RS27A_HUMAN	18 kDa	1.3	0.046	3	2	0	0	1	1	0	0	2	1	0	0	2	1	0	0	0	1		2	2	0	0	1	1	0	0	2	1	0	0	2	1	0	0	0	1		3	2	0	0	1	1	0
40S ribosomal protein SA OS=Homo sapiens GN=RPSA PE=1 SV=4	RSSA_HUMAN	33 kDa	1.6	0.13	0	0	4	1	5	4	0	0	0	0	2	1	0	0	5	4	4	4		0	0	4	1	5	4	0	0	0	0	2	1	0	0	5	4	4	4		0	0	4	1	6	5	0
60S ribosomal protein L14 OS=Homo sapiens GN=RPL14 PE=1 SV=4	RL14_HUMAN	23 kDa	0.4	0.22	1	2	1	1	0	1	0	0	1	1	0	1	0	1	0	0	0	1		1	2	1	1	0	1	0	0	1	1	0	1	0	1	0	0	0	1		1	2	1	2	0	1	0
60S ribosomal protein L37a OS=Homo sapiens GN=RPL37A PE=1 SV=2	RL37A_HUMAN	10 kDa	0.9	0.59	0	1	0	0	1	2	0	0	1	0	1	1	1	0	1	1	2	1		0	1	0	0	1	2	0	0	1	0	1	1	1	0	1	1	2	1		0	2	0	0	2	4	0
Cellular nucleic acid-binding protein OS=Homo sapiens GN=CNBP PE=1 SV=1	CNBP_HUMAN	19 kDa	1.1	0.27	1	1	2	1	1	2	0	0	1	0	2	0	3	3	1	0	1	0		1	1	2	1	1	2	0	0	1	0	2	0	3	3	1	0	1	0		1	1	2	1	1	2	0
Cleavage and polyadenylation specificity factor subunit 6 OS=Homo sapiens GN=CPSF6 PE=1 SV=2	CPSF6_HUMAN	59 kDa	0.7	0.45	2	1	1	1	0	1	0	0	2	1	0	0	0	1	1	0	1	1		2	1	1	1	0	1	0	0	2	1	0	0	0	1	1	0	1	1		2	1	1	1	0	1	0
Cluster of 40S ribosomal protein S27 OS=Homo sapiens GN=RPS27 PE=1 SV=3 (RS27_HUMAN)	RS27_HUMAN	9 kDa	1.2	0.23	2	1	0	0	1	4	0	0	0	1	1	1	0	1	1	1	2	3		2	1	0	0	1	4	0	0	0	1	1	1	0	1	1	1	2	2		2	1	0	0	2	5	0
Cluster of Cyclin-dependent kinase 1 OS=Homo sapiens GN=CDK1 PE=1 SV=3 (CDK1_HUMAN)	CDK1_HUMAN	34 kDa	0.9	0.63	1	0	4	1	1	1	0	0	0	1	1	1	1	1	1	2	2	0		1	0	4	1	1	1	0	0	0	1	1	1	1	1	1	2	2	0		1	0	4	1	1	1	0
Cluster of Keratin, type II cytoskeletal 6B OS=Homo sapiens GN=KRT6B PE=1 SV=5 (K2C6B_HUMAN)	K2C6B_HUMAN	60 kDa	0.8	0.31	0	0	0	1	0	0	0	1	0	0	1	1	1	0	1	0	0	0		0	0	0	1	0	0	0	1	0	0	1	1	1	0	1	0	0	0		0	0	0	1	0	0	0
Cluster of Myosin-9 OS=Homo sapiens GN=MYH9 PE=1 SV=4 (MYH9_HUMAN)	MYH9_HUMAN	227 kDa	15	0.16	0	0	0	0	1	0	0	0	1	0	1	1	1	0	6	6	0	0		0	0	0	0	1	0	0	0	1	0	1	1	1	0	6	6	0	0		0	0	0	0	1	0	0
Elongation factor 1-gamma OS=Homo sapiens GN=EEF1G PE=1 SV=3	EF1G_HUMAN	50 kDa	1	0.057	2	2	1	2	9	10	0	0	0	1	1	1	2	1	5	5	5	7		1	2	1	2	7	8	0	0	0	1	1	1	2	1	4	4	4	5		2	2	1	3	11	14	0
Elongation factor Tu, mitochondrial OS=Homo sapiens GN=TUFM PE=1 SV=2	EFTU_HUMAN	50 kDa	6	0.27	0	0	1	1	0	0	0	0	0	0	2	1	0	0	6	5	0	0		0	0	1	1	0	0	0	0	0	0	2	1	0	0	6	5	0	0		0	0	1	1	0	0	0
Enoyl-CoA hydratase, mitochondrial OS=Homo sapiens GN=ECHS1 PE=1 SV=4	ECHM_HUMAN	31 kDa	1.9	0.33	1	0	2	1	1	2	0	0	0	0	1	2	0	0	4	5	0	1		1	0	2	1	1	2	0	0	0	0	1	1	0	0	3	3	0	1		1	0	2	1	1	2	0
GTP cyclohydrolase 1 feedback regulatory protein OS=Homo sapiens GN=GCHFR PE=1 SV=3	GFRP_HUMAN	10 kDa	1.2	0.83	0	0	2	2	0	0	0	0	0	0	2	1	1	1	0	1	0	0		0	0	2	2	0	0	0	0	0	0	2	1	1	1	0	1	0	0		0	0	2	2	0	0	0
Heterochromatin protein 1-binding protein 3 OS=Homo sapiens GN=HP1BP3 PE=1 SV=1	HP1B3_HUMAN	61 kDa	2	0.65	1	0	0	0	0	0	0	0	1	1	1	0	2	0	0	0	0	0		1	0	0	0	0	0	0	0	1	1	1	0	2	0	0	0	0	0		1	0	0	0	0	0	0
High mobility group protein B1 OS=Homo sapiens GN=HMGB1 PE=1 SV=3	HMGB1_HUMAN	25 kDa	0.7	0.8	0	0	0	2	1	1	0	0	2	0	0	1	0	1	0	0	0	0		0	0	0	2	1	1	0	0	2	0	0	1	0	1	0	0	0	0		0	0	0	2	1	1	0
High mobility group protein B2 OS=Homo sapiens GN=HMGB2 PE=1 SV=2	HMGB2_HUMAN	24 kDa	1	0.33	0	0	1	1	1	2	0	0	1	0	1	1	0	1	0	1	1	1		0	0	1	1	1	2	0	0	1	0	1	1	0	1	0	1	1	1		0	0	1	1	1	2	0
Histone H1.5 OS=Homo sapiens GN=HIST1H1B PE=1 SV=3	H15_HUMAN	23 kDa	1.1	0.18	3	2	4	1	5	6	0	0	1	1	1	0	2	0	3	3	2	1		3	2	4	1	5	5	0	0	1	1	1	0	1	0	3	3	2	1		5	2	4	1	5	8	0
Lamina-associated polypeptide 2, isoforms beta/gamma OS=Homo sapiens GN=TMPO PE=1 SV=2	LAP2B_HUMAN	51 kDa	2.4	0.02	0	1	0	0	3	2	0	0	1	1	1	0	0	2	3	4	4	4		0	1	0	0	3	2	0	0	1	1	1	0	0	2	3	4	4	4		0	1	0	0	3	3	0
Macrophage migration inhibitory factor OS=Homo sapiens GN=MIF PE=1 SV=4	MIF_HUMAN	12 kDa	1.3	0.023	1	1	1	1	5	5	1	1	1	0	0	0	2	3	4	4	4	5		1	1	1	1	3	3	1	1	1	0	0	0	2	2	3	3	3	4		3	3	1	1	10	11	2
Na(+)/H(+) exchange regulatory cofactor NHE-RF1 OS=Homo sapiens GN=SLC9A3R1 PE=1 SV=4	NHRF1_HUMAN	39 kDa	5	0.22	0	0	0	1	0	1	0	0	1	1	0	1	0	0	1	5	1	2		0	0	0	1	0	1	0	0	1	1	0	1	0	0	1	5	1	2		0	0	0	1	0	1	0
NADH dehydrogenase [ubiquinone] iron-sulfur protein 5 OS=Homo sapiens GN=NDUFS5 PE=1 SV=3	NDUS5_HUMAN	13 kDa	0.7	0.45	1	1	1	0	2	1	0	0	0	1	1	1	1	1	0	0	0	1		1	1	1	0	2	1	0	0	0	1	1	1	1	1	0	0	0	1		1	1	1	0	2	1	0
Nucleolar protein 56 OS=Homo sapiens GN=NOP56 PE=1 SV=4	NOP56_HUMAN	66 kDa	1.2	0.83	1	1	1	1	0	0	0	0	0	2	0	1	3	2	0	0	0	0		1	1	1	1	0	0	0	0	0	2	0	1	3	2	0	0	0	0		1	1	1	1	0	0	0
Protein FAM98B OS=Homo sapiens GN=FAM98B PE=1 SV=1	FA98B_HUMAN	37 kDa	1.8	0.014	2	1	0	0	3	2	0	0	1	1	1	0	3	3	2	2	1	2		2	1	0	0	3	2	0	0	1	1	1	0	3	3	2	2	1	2		2	2	0	0	3	2	0
Protein NipSnap homolog 1 OS=Homo sapiens GN=NIPSNAP1 PE=1 SV=1	NIPS1_HUMAN	33 kDa	3	0.014	1	1	0	0	3	0	0	0	1	0	1	1	1	2	2	3	2	1		1	1	0	0	3	0	0	0	1	0	1	1	1	2	2	3	2	1		1	1	0	0	3	0	0
Protein RCC2 OS=Homo sapiens GN=RCC2 PE=1 SV=2	RCC2_HUMAN	56 kDa	1	0.9	0	0	0	0	2	2	0	0	1	1	1	0	1	1	0	1	1	0		0	0	0	0	2	2	0	0	1	1	1	0	1	1	0	1	1	0		0	0	0	0	2	2	0
Rab GDP dissociation inhibitor beta OS=Homo sapiens GN=GDI2 PE=1 SV=2	GDIB_HUMAN	51 kDa	1.7	0.12	1	0	1	1	1	1	0	0	0	0	1	2	1	0	3	2	1	2		1	0	1	1	1	1	0	0	0	0	1	2	1	0	3	2	1	2		1	0	2	1	1	1	0
RNA-binding protein 8A OS=Homo sapiens GN=RBM8A PE=1 SV=1	RBM8A_HUMAN	20 kDa	1.5	0.74	0	1	1	0	1	1	0	0	1	1	1	0	1	2	1	1	1	0		0	1	1	0	1	1	0	0	1	1	1	0	1	2	1	1	1	0		0	1	1	0	1	1	0
Sarcoplasmic/endoplasmic reticulum calcium ATPase 2 OS=Homo sapiens GN=ATP2A2 PE=1 SV=1	AT2A2_HUMAN	115 kDa	1	0.93	1	0	0	1	1	1	0	0	0	0	1	2	0	0	1	3	0	0		1	0	0	1	1	1	0	0	0	0	1	2	0	0	1	3	0	0		1	0	0	1	1	1	0
Serine/arginine repetitive matrix protein 2 OS=Homo sapiens GN=SRRM2 PE=1 SV=2	SRRM2_HUMAN	300 kDa	3	0.54	1	1	0	0	0	0	0	0	1	2	0	0	3	2	0	0	0	0		1	1	0	0	0	0	0	0	1	2	0	0	3	2	0	0	0	0		1	1	0	0	0	0	0
Translocon-associated protein subunit gamma OS=Homo sapiens GN=SSR3 PE=1 SV=1	SSRG_HUMAN	21 kDa	0.6	0.2	2	2	1	1	1	2	0	0	1	0	1	1	2	0	0	2	0	1		2	2	1	1	1	2	0	0	1	0	1	1	1	0	0	2	0	1		2	2	1	1	1	2	0
tRNA methyltransferase 112 homolog OS=Homo sapiens GN=TRMT112 PE=1 SV=1	TR112_HUMAN	14 kDa	0.9	0.1	1	0	2	2	4	5	0	0	0	0	2	1	0	0	3	2	3	3		1	0	2	2	4	4	0	0	0	0	2	1	0	0	3	2	3	3		1	0	2	3	5	6	0
X-ray repair cross-complementing protein 5 OS=Homo sapiens GN=XRCC5 PE=1 SV=3	XRCC5_HUMAN	83 kDa	7.5	0.083	0	0	1	1	0	0	0	1	0	0	1	1	2	1	4	5	0	0		0	0	1	1	0	0	0	1	0	0	1	1	1	1	4	5	0	0		0	0	1	1	0	0	0
Aldehyde dehydrogenase, mitochondrial OS=Homo sapiens GN=ALDH2 PE=1 SV=2	ALDH2_HUMAN	56 kDa	2	0.65	0	1	0	0	0	0	0	0	0	0	1	2	0	0	1	1	0	0		0	1	0	0	0	0	0	0	0	0	1	2	0	0	1	1	0	0		0	1	0	0	0	0	0
CDKN2AIP N-terminal-like protein OS=Homo sapiens GN=CDKN2AIPNL PE=1 SV=1	C2AIL_HUMAN	13 kDa	1.1	0.52	0	0	1	1	2	2	0	0	0	0	2	1	0	0	0	2	2	3		0	0	1	1	2	2	0	0	0	0	2	1	0	0	0	1	2	2		0	0	1	1	4	3	0
Cytochrome c oxidase subunit 2 OS=Homo sapiens GN=MT-CO2 PE=1 SV=1	COX2_HUMAN	26 kDa	1.2	0.51	0	0	1	1	1	1	0	0	1	0	1	1	0	0	1	2	1	1		0	0	1	1	1	1	0	0	1	0	1	1	0	0	1	2	1	1		0	0	2	1	1	1	0
Hsc70-interacting protein OS=Homo sapiens GN=ST13 PE=1 SV=2	F10A1_HUMAN	41 kDa	0.6	0.58	0	0	2	1	1	1	0	0	1	0	1	1	0	0	1	1	0	1		0	0	2	1	1	1	0	0	1	0	1	1	0	0	1	1	0	1		0	0	2	1	1	1	0
Retinal dehydrogenase 1 OS=Homo sapiens GN=ALDH1A1 PE=1 SV=2	AL1A1_HUMAN	55 kDa	0.2	0.31	0	0	1	3	0	2	0	0	0	0	2	1	0	0	1	0	0	0		0	0	1	2	0	2	0	0	0	0	1	1	0	0	1	0	0	0		0	0	1	3	0	2	0
Small ubiquitin-related modifier 2 OS=Homo sapiens GN=SUMO2 PE=1 SV=3	SUMO2_HUMAN	11 kDa	1.2	0.9	0	0	1	1	1	1	0	0	0	1	1	1	0	0	1	2	1	1		0	0	1	1	1	1	0	0	0	1	1	1	0	0	1	2	1	1		0	0	1	1	1	1	0
Transaldolase OS=Homo sapiens GN=TALDO1 PE=1 SV=2	TALDO_HUMAN	38 kDa	0.3	0.1	0	0	1	2	3	1	0	0	0	0	1	2	0	0	0	0	1	2		0	0	1	2	3	1	0	0	0	0	1	2	0	0	0	0	1	2		0	0	2	3	4	2	0
Histone H1.3 OS=Homo sapiens GN=HIST1H1D PE=1 SV=2	H13_HUMAN	22 kDa	1.4	0.01	2	2	0	0	0	0	0	0	2	2	0	0	3	0	1	1	0	1		2	2	0	0	0	0	0	0	2	2	0	0	3	0	1	1	0	1		3	5	0	0	0	0	0
RecName: Full=Y-box-binding protein 3; AltName: Full=Cold shock	YBOX3_HUMAN	40 kDa	0.8	0.13	2	1	2	1	1	1	0	0	1	1	0	2	2	2	0	0	2	1		2	1	2	1	1	1	0	0	1	1	0	2	2	2	0	0	2	1		3	1	2	1	2	2	0
40S ribosomal protein S5 OS=Homo sapiens GN=RPS5 PE=1 SV=4	RS5_HUMAN	23 kDa	1.1	0.2	0	0	2	2	6	6	0	0	0	0	3	1	0	0	2	6	5	7		0	0	1	1	5	5	0	0	0	0	2	1	0	0	1	3	4	6		0	0	3	2	8	8	0
40S ribosomal protein S8 OS=Homo sapiens GN=RPS8 PE=1 SV=2	RS8_HUMAN	24 kDa	1	0.35	1	0	1	2	2	1	0	0	0	2	1	1	1	0	1	1	1	2		1	0	1	2	2	1	0	0	0	2	1	1	1	0	1	1	1	2		1	0	1	3	2	1	0
Bcl-2-associated transcription factor 1 OS=Homo sapiens GN=BCLAF1 PE=1 SV=2	BCLF1_HUMAN	106 kDa	INF	0.31	0	0	0	0	0	0	0	0	2	0	1	1	0	2	0	0	0	1		0	0	0	0	0	0	0	0	2	0	1	1	0	2	0	0	0	1		0	0	0	0	0	0	0
Cell cycle and apoptosis regulator protein 2 OS=Homo sapiens GN=CCAR2 PE=1 SV=2	CCAR2_HUMAN	103 kDa	3.5	0.16	0	0	0	0	1	1	0	0	1	1	1	1	0	0	2	1	1	1		0	0	0	0	1	1	0	0	1	1	1	1	0	0	2	1	1	1		0	0	0	0	1	1	0
Chromobox protein homolog 3 OS=Homo sapiens GN=CBX3 PE=1 SV=4	CBX3_HUMAN	21 kDa	1.3	0.016	4	3	1	2	4	3	0	0	3	1	0	0	5	7	1	2	5	3		3	2	1	1	2	2	0	0	3	1	0	0	4	5	1	1	3	2		4	3	1	2	4	3	0
Cluster of 60S ribosomal protein L36a-like OS=Homo sapiens GN=RPL36AL PE=1 SV=3 (RL36L_HUMAN)	RL36L_HUMAN [2]	12 kDa	1.3	0.43	2	2	1	1	1	0	0	0	1	2	0	1	2	3	0	0	1	2		2	2	1	1	1	0	0	0	1	2	0	1	2	2	0	0	1	2		3	3	1	1	1	0	0
Coiled-coil domain-containing protein 124 OS=Homo sapiens GN=CCDC124 PE=1 SV=1	CC124_HUMAN	26 kDa	1.1	0.019	1	2	3	0	3	2	0	0	1	1	1	1	3	3	2	2	1	2		1	2	3	0	3	2	0	0	1	1	1	1	3	3	2	2	1	2		2	3	3	0	4	3	0
Dolichyl-diphosphooligosaccharide--protein glycosyltransferase 48 kDa subunit OS=Homo sapiens GN=DDOST PE=1 SV=4	OST48_HUMAN	51 kDa	1.2	0.013	0	1	2	3	3	3	0	1	0	0	1	2	3	1	4	4	1	3		0	1	2	3	3	3	0	1	0	0	1	2	2	1	4	4	1	2		0	2	3	4	4	4	0
Eukaryotic initiation factor 4A-I OS=Homo sapiens GN=EIF4A1 PE=1 SV=1	IF4A1_HUMAN (+1)	46 kDa	1.4	0.041	1	1	1	1	1	2	0	0	1	1	1	1	1	1	2	3	1	1		1	1	1	1	1	2	0	0	1	1	1	1	1	1	2	3	1	1		2	2	1	1	1	2	0
Glucose-6-phosphate isomerase OS=Homo sapiens GN=GPI PE=1 SV=4	G6PI_HUMAN	63 kDa	0.6	0.087	4	0	3	3	2	1	0	0	0	1	2	1	0	0	1	1	2	2		3	0	3	3	2	1	0	0	0	1	2	1	0	0	1	1	2	2		4	0	4	4	2	1	0
H/ACA ribonucleoprotein complex subunit 3 OS=Homo sapiens GN=NOP10 PE=1 SV=1	NOP10_HUMAN	8 kDa	1.2	0.048	2	1	1	1	4	3	0	0	0	2	1	1	1	2	4	3	2	1		2	1	1	1	3	3	0	0	0	1	1	1	1	2	4	3	1	1		2	1	1	1	4	3	0
Heterogeneous nuclear ribonucleoprotein M OS=Homo sapiens GN=HNRNPM PE=1 SV=3	HNRPM_HUMAN	78 kDa	3.6	0.029	1	1	0	1	1	3	0	0	2	0	1	1	2	3	6	7	1	1		1	1	0	1	1	3	0	0	2	0	1	1	2	3	6	7	1	1		1	1	0	1	1	3	0
Histone-binding protein RBBP4 OS=Homo sapiens GN=RBBP4 PE=1 SV=3	RBBP4_HUMAN	48 kDa	1.2	0.12	0	1	2	2	5	3	0	0	2	1	0	1	2	3	1	0	4	4		0	1	2	2	5	3	0	0	2	1	0	1	2	2	1	0	4	3		0	1	2	2	5	3	0
Matrin-3 OS=Homo sapiens GN=MATR3 PE=1 SV=2	MATR3_HUMAN	95 kDa	3.5	0.55	1	0	0	0	1	0	0	0	3	1	0	0	3	3	0	0	0	0		1	0	0	0	1	0	0	0	2	1	0	0	2	3	0	0	0	0		1	0	0	0	1	0	0
Nucleolar protein 58 OS=Homo sapiens GN=NOP58 PE=1 SV=1	NOP58_HUMAN	60 kDa	7	0.38	0	1	0	0	0	0	0	0	1	2	1	0	4	3	0	0	0	0		0	1	0	0	0	0	0	0	1	2	1	0	4	3	0	0	0	0		0	1	0	0	0	0	0
Pre-mRNA-splicing factor SPF27 OS=Homo sapiens GN=BCAS2 PE=1 SV=1	SPF27_HUMAN	26 kDa	1.2	0.16	1	1	2	2	1	2	0	0	1	1	1	1	1	2	3	2	3	2		1	1	1	2	1	2	0	0	1	1	1	1	1	2	2	2	2	2		1	2	2	4	2	3	0
Protein disulfide-isomerase A3 OS=Homo sapiens GN=PDIA3 PE=1 SV=4	PDIA3_HUMAN	57 kDa	3	0.23	0	0	1	2	1	2	0	0	0	0	2	2	0	0	8	7	2	0		0	0	1	2	1	2	0	0	0	0	2	2	0	0	8	7	2	0		0	0	1	2	1	2	0
Protein SON OS=Homo sapiens GN=SON PE=1 SV=4	SON_HUMAN	264 kDa	1.2	0.92	2	2	0	0	0	0	0	0	2	2	0	0	1	3	0	0	0	0		2	2	0	0	0	0	0	0	2	2	0	0	1	3	0	0	0	0		2	2	0	0	0	0	0
Ras GTPase-activating protein-binding protein 1 OS=Homo sapiens GN=G3BP1 PE=1 SV=1	G3BP1_HUMAN	52 kDa	0.9	0.51	0	1	0	3	1	1	0	0	1	1	1	1	1	0	0	1	1	3		0	1	0	3	1	1	0	0	1	1	1	1	1	0	0	1	1	3		0	1	0	3	2	2	0
Solute carrier family 2, facilitated glucose transporter member 1 OS=Homo sapiens GN=SLC2A1 PE=1 SV=2	GTR1_HUMAN	54 kDa	1.3	0.4	1	1	1	1	3	3	0	0	1	1	1	1	0	1	5	3	1	2		1	1	1	1	3	3	0	0	1	1	1	1	0	1	5	3	1	2		1	1	1	1	4	4	0
Translocon-associated protein subunit delta OS=Homo sapiens GN=SSR4 PE=1 SV=1	SSRD_HUMAN	19 kDa	1.2	0.16	2	1	0	0	2	3	0	0	1	1	1	1	1	1	2	2	2	2		2	1	0	0	2	3	0	0	1	1	1	1	1	1	2	2	2	2		3	2	0	0	4	4	0
tRNA-splicing ligase RtcB homolog OS=Homo sapiens GN=C22orf28 PE=1 SV=1	RTCB_HUMAN	55 kDa	1.4	0.11	0	1	1	1	5	6	0	0	1	1	1	1	1	1	3	3	6	4		0	1	1	1	4	6	0	0	1	1	1	1	1	1	3	2	5	4		0	1	2	1	6	7	0
UDP-glucose 6-dehydrogenase OS=Homo sapiens GN=UGDH PE=1 SV=1	UGDH_HUMAN	55 kDa	1.5	0.23	0	0	1	0	5	3	0	0	1	1	0	2	3	0	3	3	1	3		0	0	1	0	5	3	0	0	1	1	0	2	3	0	3	3	1	3		0	0	1	0	6	3	0
Zinc transporter 7 OS=Homo sapiens GN=SLC30A7 PE=1 SV=1	ZNT7_HUMAN	42 kDa	0.8	0.087	1	1	2	1	5	4	0	0	1	1	1	1	1	1	1	1	4	4		1	1	1	1	3	3	0	0	1	1	1	1	1	1	1	1	3	3		1	1	4	2	6	5	0
Endoplasmin OS=Homo sapiens GN=HSP90B1 PE=1 SV=1	ENPL_HUMAN	92 kDa	4	0.54	0	0	0	0	0	1	0	0	0	0	1	3	0	1	1	1	0	0		0	0	0	0	0	1	0	0	0	0	1	3	0	1	1	1	0	0		0	0	0	0	0	1	0
RNA-binding protein 39 OS=Homo sapiens GN=RBM39 PE=1 SV=2	RBM39_HUMAN	59 kDa	0.6	0.54	0	0	2	2	1	1	0	0	2	1	1	0	0	0	1	0	1	1		0	0	2	2	1	1	0	0	2	1	1	0	0	0	1	0	1	1		0	0	2	2	2	1	0
Heat shock protein HSP 90-alpha OS=Homo sapiens GN=HSP90AA1 PE=1 SV=5	HS90A_HUMAN	85 kDa	1.8	0.22	1	0	1	2	1	1	0	0	1	1	2	1	1	1	4	3	1	2		1	0	1	2	1	1	0	0	1	1	2	1	1	1	3	3	1	2		1	0	4	2	1	1	0
Nuclease-sensitive element-binding protein 1 OS=Homo sapiens GN=YBX1 PE=1 SV=3	YBOX1_HUMAN	36 kDa	1.3	0.15	0	0	1	0	5	5	0	0	3	1	0	1	3	2	2	3	5	3		0	0	1	0	4	5	0	0	2	1	0	1	3	2	2	3	4	3		0	0	1	0	5	5	0
Nucleoside diphosphate kinase B OS=Homo sapiens GN=NME2 PE=1 SV=1	NDKB_HUMAN	17 kDa	1	0.14	1	1	0	0	3	2	0	0	2	1	1	1	2	2	0	0	1	1		1	1	0	0	3	2	0	0	1	1	1	1	1	2	0	0	1	1		1	1	0	0	3	2	0
Serine/arginine-rich splicing factor 6 OS=Homo sapiens GN=SRSF6 PE=1 SV=2	SRSF6_HUMAN	40 kDa	0.8	0.91	0	0	1	1	0	0	1	0	1	1	1	1	0	1	0	0	1	1		0	0	1	1	0	0	1	0	1	1	1	1	0	1	0	0	1	1		0	0	1	1	0	0	1
Sodium/potassium-transporting ATPase subunit alpha-1 OS=Homo sapiens GN=ATP1A1 PE=1 SV=1	AT1A1_HUMAN	113 kDa	18	0.15	1	0	0	0	0	0	0	0	0	1	2	2	0	2	3	4	0	0		1	0	0	0	0	0	0	0	0	1	2	2	0	2	3	4	0	0		1	0	0	0	0	0	0
40S ribosomal protein S23 OS=Homo sapiens GN=RPS23 PE=1 SV=3	RS23_HUMAN	16 kDa	0.7	0.16	1	1	4	4	4	3	0	0	1	1	2	1	1	2	0	1	2	3		1	1	2	3	4	3	0	0	1	1	2	1	1	1	0	1	2	2		1	1	5	5	6	3	0
40S ribosomal protein S24 OS=Homo sapiens GN=RPS24 PE=1 SV=1	RS24_HUMAN	15 kDa	1	1	0	1	1	0	1	1	0	0	2	2	0	1	2	0	0	0	2	1		0	1	1	0	1	1	0	0	1	1	0	1	1	0	0	0	2	1		0	1	1	0	2	1	0
60S ribosomal protein L10a OS=Homo sapiens GN=RPL10A PE=1 SV=2	RL10A_HUMAN	25 kDa	0.6	0.1	2	1	2	1	12	11	0	0	0	2	2	1	1	1	3	4	5	6		2	1	1	1	9	9	0	0	0	2	2	1	1	1	3	3	3	6		3	1	2	2	17	14	0
Casein kinase II subunit alpha' OS=Homo sapiens GN=CSNK2A2 PE=1 SV=1	CSK22_HUMAN	41 kDa	1.2	0.23	0	1	2	1	4	3	0	0	1	1	3	0	0	1	2	2	4	3		0	1	2	1	4	3	0	0	1	1	3	0	0	1	2	2	4	3		0	1	2	1	5	3	0
Cell division cycle and apoptosis regulator protein 1 OS=Homo sapiens GN=CCAR1 PE=1 SV=2	CCAR1_HUMAN	133 kDa	0.9	0.76	1	0	2	1	1	0	0	0	2	1	1	1	2	1	0	0	1	1		1	0	2	1	1	0	0	0	2	1	1	1	2	1	0	0	1	1		1	0	4	2	1	0	0
Chromatin target of PRMT1 protein OS=Homo sapiens GN=CHTOP PE=1 SV=2	CHTOP_HUMAN	26 kDa	0.9	0.19	4	3	0	0	6	6	0	0	3	2	0	0	4	5	2	2	2	1		4	3	0	0	4	4	0	0	3	2	0	0	3	3	2	2	2	1		7	5	0	0	8	8	0
Cluster of Heterogeneous nuclear ribonucleoprotein H OS=Homo sapiens GN=HNRNPH1 PE=1 SV=4 (HNRH1_HUMAN)	HNRH1_HUMAN [2]	49 kDa	1.2	0.14	2	1	1	1	1	1	0	0	2	1	1	1	1	1	2	5	1	2		2	1	1	1	1	1	0	0	2	1	1	1	1	1	2	5	1	2		2	1	2	1	2	2	0
Cluster of Serine/arginine-rich splicing factor 6 OS=Homo sapiens GN=SRSF6 PE=1 SV=2 (SRSF6_HUMAN)	SRSF6_HUMAN	40 kDa	0.8	0.91	0	0	2	2	1	0	1	0	1	1	1	1	0	1	0	0	1	1		0	0	2	2	1	0	1	0	1	1	1	1	0	1	0	0	1	1		0	0	2	2	1	0	1
Cluster of Sodium/potassium-transporting ATPase subunit alpha-1 OS=Homo sapiens GN=ATP1A1 PE=1 SV=1 (AT1A1_HUMAN)	AT1A1_HUMAN	113 kDa	18	0.15	1	0	0	0	0	0	0	0	0	1	2	2	0	2	5	6	0	0		1	0	0	0	0	0	0	0	0	1	2	2	0	2	5	6	0	0		1	0	0	0	0	0	0
DnaJ homolog subfamily C member 9 OS=Homo sapiens GN=DNAJC9 PE=1 SV=1	DNJC9_HUMAN	30 kDa	1.5	0.05	1	2	2	2	2	2	0	0	1	2	1	1	6	3	0	2	3	1		1	2	2	2	2	2	0	0	1	2	1	1	5	3	0	2	3	1		1	2	2	2	2	2	0
Emerin OS=Homo sapiens GN=EMD PE=1 SV=1	EMD_HUMAN	29 kDa	3	0.28	0	0	1	0	0	0	0	0	2	1	1	1	0	0	0	1	2	0		0	0	1	0	0	0	0	0	2	1	1	1	0	0	0	1	2	0		0	0	1	0	0	0	0
Eukaryotic translation initiation factor 1A, X-chromosomal OS=Homo sapiens GN=EIF1AX PE=1 SV=2	IF1AX_HUMAN (+1)	16 kDa	0.4	0.62	0	0	1	2	0	2	0	0	0	0	2	3	1	0	0	0	0	1		0	0	1	2	0	2	0	0	0	0	2	2	1	0	0	0	0	1		0	0	1	2	0	2	0
Exportin-2 OS=Homo sapiens GN=CSE1L PE=1 SV=3	XPO2_HUMAN	110 kDa	2	0.36	0	0	2	2	1	1	0	0	1	0	2	2	1	0	3	5	1	1		0	0	2	2	1	1	0	0	1	0	2	2	1	0	3	5	1	1		0	0	2	2	1	1	0
Heterogeneous nuclear ribonucleoprotein D0 OS=Homo sapiens GN=HNRNPD PE=1 SV=1	HNRPD_HUMAN	38 kDa	1.4	0.024	1	1	1	1	2	2	0	0	2	1	1	1	1	1	3	4	2	2		1	1	1	1	2	2	0	0	2	1	1	1	1	1	3	4	2	2		3	2	1	4	4	3	0
Heterogeneous nuclear ribonucleoprotein F OS=Homo sapiens GN=HNRNPF PE=1 SV=3	HNRPF_HUMAN	46 kDa	1.1	0.38	2	0	0	1	0	1	0	0	3	1	0	1	1	1	1	1	0	1		2	0	0	1	0	1	0	0	3	1	0	1	1	1	1	1	0	1		2	0	0	1	0	1	0
High mobility group nucleosome-binding domain-containing protein 3 OS=Homo sapiens GN=HMGN3 PE=1 SV=2	HMGN3_HUMAN	11 kDa	1.2	0.26	1	2	2	1	2	0	0	0	0	1	2	2	3	2	2	0	0	2		1	1	1	1	1	0	0	0	0	1	2	1	2	1	2	0	0	1		1	3	3	2	3	0	0
Insulin-like growth factor 2 mRNA-binding protein 2 OS=Homo sapiens GN=IGF2BP2 PE=1 SV=2	IF2B2_HUMAN	66 kDa	INF	0.05	0	0	0	0	0	0	0	0	2	1	1	1	1	1	1	1	0	1		0	0	0	0	0	0	0	0	2	1	1	1	1	1	1	1	0	1		0	0	0	0	0	0	0
Myosin light polypeptide 6 OS=Homo sapiens GN=MYL6 PE=1 SV=2	MYL6_HUMAN	17 kDa	1.5	0.012	0	2	4	2	6	7	0	0	0	0	1	4	2	2	7	8	5	5		0	2	4	2	5	6	0	0	0	0	1	3	2	2	5	6	4	4		0	2	4	3	8	11	0
Non-histone chromosomal protein HMG-14 OS=Homo sapiens GN=HMGN1 PE=1 SV=3	HMGN1_HUMAN	11 kDa	0.7	0.15	3	3	1	1	3	2	0	0	2	2	0	1	3	3	1	0	1	1		2	2	1	1	2	1	0	0	1	1	0	1	2	2	1	0	1	1		4	5	1	1	3	2	0
Phosphoglycerate mutase 1 OS=Homo sapiens GN=PGAM1 PE=1 SV=2	PGAM1_HUMAN	29 kDa	0.6	0.22	2	1	1	1	6	7	0	0	0	1	2	2	1	0	2	2	3	4		2	1	1	1	6	6	0	0	0	1	2	2	1	0	2	2	3	4		2	1	1	1	8	8	0
Poly [ADP-ribose] polymerase 1 OS=Homo sapiens GN=PARP1 PE=1 SV=4	PARP1_HUMAN	113 kDa	0.6	0.32	0	2	2	3	1	1	0	0	1	1	2	1	2	0	1	1	0	1		0	2	2	3	1	1	0	0	1	1	2	1	2	0	1	1	0	1		0	2	3	3	1	1	0
Pre-mRNA-processing factor 19 OS=Homo sapiens GN=PRPF19 PE=1 SV=1	PRP19_HUMAN	55 kDa	0.9	0.12	2	0	2	3	6	6	0	0	0	0	4	1	0	1	4	3	5	4		2	0	2	2	5	5	0	0	0	0	3	1	0	1	4	3	4	4		2	0	2	4	8	9	0
Profilin-1 OS=Homo sapiens GN=PFN1 PE=1 SV=2	PROF1_HUMAN	15 kDa	1.4	0.14	0	1	2	1	5	4	0	0	0	1	2	2	1	0	4	4	4	4		0	1	2	1	5	4	0	0	0	1	2	2	1	0	4	4	4	4		0	1	2	2	7	7	0
Replication protein A 14 kDa subunit OS=Homo sapiens GN=RPA3 PE=1 SV=1	RFA3_HUMAN	14 kDa	1.1	0.59	0	0	2	2	1	1	0	0	0	0	3	2	0	0	1	2	1	2		0	0	2	1	1	1	0	0	0	0	2	2	0	0	1	2	1	2		0	0	3	3	2	1	0
Replication protein A 70 kDa DNA-binding subunit OS=Homo sapiens GN=RPA1 PE=1 SV=2	RFA1_HUMAN	68 kDa	1.4	0.21	0	1	1	2	1	2	0	0	1	1	2	1	2	1	1	1	2	1		0	1	1	2	1	2	0	0	1	1	2	1	2	1	1	1	2	1		0	1	1	2	1	2	0
Septin-2 OS=Homo sapiens GN=SEPT2 PE=1 SV=1	SEPT2_HUMAN	41 kDa	2	0.35	0	1	2	0	3	1	0	0	2	1	2	0	1	2	6	3	2	1		0	1	2	0	3	1	0	0	2	1	2	0	1	2	6	3	2	1		0	1	3	0	3	1	0
Serine/arginine-rich splicing factor 11 OS=Homo sapiens GN=SRSF11 PE=1 SV=1	SRS11_HUMAN	54 kDa	0.4	0.16	1	1	3	4	2	1	0	1	1	1	1	1	0	1	1	1	1	1		1	1	2	3	1	1	0	1	1	1	1	1	0	1	1	1	1	1		1	1	4	5	2	1	0
Serine/arginine-rich splicing factor 7 OS=Homo sapiens GN=SRSF7 PE=1 SV=1	SRSF7_HUMAN	27 kDa	0.8	0.38	2	0	2	1	0	2	0	0	2	1	1	1	1	0	1	1	1	1		2	0	2	1	0	2	0	0	2	1	1	1	1	0	1	1	1	1		3	0	2	1	0	2	0
Small nuclear ribonucleoprotein Sm D2 OS=Homo sapiens GN=SNRPD2 PE=1 SV=1	SMD2_HUMAN	14 kDa	0.6	0.042	2	1	6	5	9	10	0	0	1	1	1	2	1	2	3	4	5	5		2	1	6	5	8	9	0	0	1	1	1	2	1	2	3	4	4	5		3	2	10	9	16	22	0
Small nuclear ribonucleoprotein-associated proteins B and B' OS=Homo sapiens GN=SNRPB PE=1 SV=2	RSMB_HUMAN	25 kDa	0.9	0.16	1	1	1	1	5	5	0	1	1	1	1	1	1	1	2	4	3	2		1	1	1	1	4	5	0	1	1	1	1	1	1	1	2	3	3	2		1	1	2	2	10	10	0
Splicing factor U2AF 65 kDa subunit OS=Homo sapiens GN=U2AF2 PE=1 SV=4	U2AF2_HUMAN	54 kDa	1.7	0.07	2	1	0	1	4	2	0	0	2	3	0	0	5	2	1	2	4	3		2	1	0	1	4	2	0	0	2	3	0	0	5	2	1	2	4	3		2	1	0	1	5	3	0
Transcription elongation factor A protein 1 OS=Homo sapiens GN=TCEA1 PE=1 SV=2	TCEA1_HUMAN	34 kDa	2.4	0.18	0	0	1	0	1	3	0	1	1	1	1	1	1	1	0	3	2	3		0	0	1	0	1	3	0	1	1	1	1	1	1	1	0	3	2	3		0	0	1	0	1	3	0
Transformer-2 protein homolog beta OS=Homo sapiens GN=TRA2B PE=1 SV=1	TRA2B_HUMAN	34 kDa	1	0.96	0	0	2	1	1	1	0	0	0	1	2	2	2	1	1	1	1	0		0	0	2	1	1	1	0	0	0	1	2	2	2	1	1	1	1	0		0	0	3	1	1	1	0
U5 small nuclear ribonucleoprotein 200 kDa helicase OS=Homo sapiens GN=SNRNP200 PE=1 SV=2	U520_HUMAN	245 kDa	1	0.72	2	0	1	0	0	0	0	0	1	0	2	2	1	1	0	0	1	0		2	0	1	0	0	0	0	0	1	0	1	1	1	1	0	0	1	0		2	0	1	0	0	0	0
Proteasome subunit alpha type-6 OS=Homo sapiens GN=PSMA6 PE=1 SV=1	PSA6_HUMAN	27 kDa	1.1	0.75	0	0	2	2	2	3	0	0	1	1	2	1	0	0	1	2	2	5		0	0	1	1	2	3	0	0	1	1	1	1	0	0	1	2	2	5		0	0	2	2	2	4	0
Aldo-keto reductase family 1 member C3 OS=Homo sapiens GN=AKR1C3 PE=1 SV=4	AK1C3_HUMAN	37 kDa	0.9	0.71	0	1	3	1	0	0	0	0	3	1	1	1	0	0	1	1	0	0		0	1	3	1	0	0	0	0	2	1	1	1	0	0	1	1	0	0		0	1	3	2	0	0	0
KH domain-containing, RNA-binding, signal transduction-associated protein 1 OS=Homo sapiens GN=KHDRBS1 PE=1 SV=1	KHDR1_HUMAN	48 kDa	1.2	0.031	4	2	1	0	7	11	0	0	3	3	0	0	6	4	3	4	5	5		3	2	1	0	6	7	0	0	3	3	0	0	4	4	2	3	5	5		4	2	1	0	10	14	0
Tubulin beta-4B chain OS=Homo sapiens GN=TUBB4B PE=1 SV=1	TBB4B_HUMAN	50 kDa	2.3	0.064	1	3	1	1	2	2	0	0	1	2	1	2	3	1	3	5	1	1		1	3	1	1	2	2	0	0	1	2	1	2	3	1	3	4	1	1		1	3	1	1	2	2	0
60S ribosomal protein L24 OS=Homo sapiens GN=RPL24 PE=1 SV=1	RL24_HUMAN	18 kDa	1.7	0.11	3	2	0	1	2	2	0	0	3	3	0	0	5	1	3	2	3	4		3	2	0	1	2	2	0	0	3	3	0	0	5	1	3	2	3	4		4	2	0	1	2	2	0
60S ribosomal protein L35 OS=Homo sapiens GN=RPL35 PE=1 SV=2	RL35_HUMAN	15 kDa	1	0.14	2	4	1	2	3	4	0	0	3	3	0	0	3	5	0	1	4	4		2	3	1	2	3	3	0	0	2	2	0	0	2	3	0	1	2	2		5	7	1	2	3	5	0
Clathrin heavy chain 1 OS=Homo sapiens GN=CLTC PE=1 SV=5	CLH1_HUMAN	192 kDa	6.3	0.23	2	1	0	0	0	0	0	0	0	1	3	2	0	2	6	10	0	0		2	1	0	0	0	0	0	0	0	1	2	2	0	2	5	10	0	0		2	1	0	0	0	0	0
Cleavage and polyadenylation specificity factor subunit 7 OS=Homo sapiens GN=CPSF7 PE=1 SV=1	CPSF7_HUMAN	52 kDa	0.5	0.42	1	3	0	0	4	3	0	0	3	1	1	1	2	0	1	1	1	1		1	2	0	0	4	3	0	0	3	1	1	1	2	0	1	1	1	1		1	3	0	0	4	3	0
Eukaryotic translation initiation factor 3 subunit B OS=Homo sapiens GN=EIF3B PE=1 SV=3	EIF3B_HUMAN	92 kDa	1.2	0.14	2	2	0	2	2	2	0	0	2	2	1	1	1	1	2	1	2	3		2	2	0	2	2	2	0	0	2	2	1	1	1	1	2	1	2	3		3	2	0	2	3	3	0
Eukaryotic translation initiation factor 3 subunit I OS=Homo sapiens GN=EIF3I PE=1 SV=1	EIF3I_HUMAN	37 kDa	0.9	0.24	0	0	3	3	16	15	0	0	0	1	2	3	0	0	7	8	10	12		0	0	2	2	12	12	0	0	0	1	2	3	0	0	6	8	9	9		0	0	3	4	25	25	0
Eukaryotic translation initiation factor 4H OS=Homo sapiens GN=EIF4H PE=1 SV=5	IF4H_HUMAN	27 kDa	1	0.61	1	0	1	1	4	2	0	0	1	1	1	3	2	1	1	1	2	2		1	0	1	1	4	2	0	0	1	1	1	2	2	1	1	1	2	2		1	0	1	2	5	2	0
GTP-binding nuclear protein Ran OS=Homo sapiens GN=RAN PE=1 SV=3	RAN_HUMAN	24 kDa	1.1	0.27	1	1	2	2	2	2	0	0	1	1	2	2	2	1	1	1	2	1		1	1	2	2	2	2	0	0	1	1	2	2	2	1	1	1	2	1		1	2	2	3	3	4	0
H/ACA ribonucleoprotein complex subunit 4 OS=Homo sapiens GN=DKC1 PE=1 SV=3	DKC1_HUMAN	58 kDa	3	0.36	1	0	0	0	0	0	0	0	1	4	1	0	1	1	0	0	0	1		1	0	0	0	0	0	0	0	1	3	1	0	1	1	0	0	0	1		1	0	0	0	0	0	0
Keratin, type II cytoskeletal 2 epidermal OS=Homo sapiens GN=KRT2 PE=1 SV=2	K22E_HUMAN	65 kDa	0.4	0.086	1	3	10	9	0	0	1	0	1	0	2	2	1	3	0	0	0	0		1	3	8	6	0	0	1	0	1	0	2	2	1	3	0	0	0	0		1	3	11	10	0	0	1
PHD finger-like domain-containing protein 5A OS=Homo sapiens GN=PHF5A PE=1 SV=1	PHF5A_HUMAN	12 kDa	0.9	0.3	2	0	2	2	5	2	0	0	3	1	0	2	1	2	1	1	2	3		2	0	2	2	5	2	0	0	3	1	0	2	1	2	1	1	2	3		2	0	2	2	5	3	0
Protein LSM14 homolog A OS=Homo sapiens GN=LSM14A PE=1 SV=3	LS14A_HUMAN	51 kDa	1.2	0.21	2	0	3	3	5	3	0	0	2	1	1	2	3	3	1	0	4	4		2	0	3	3	5	3	0	0	2	1	1	2	3	3	1	0	4	4		3	0	3	3	5	3	0
RNA-binding protein 14 OS=Homo sapiens GN=RBM14 PE=1 SV=2	RBM14_HUMAN	69 kDa	1.7	0.56	3	4	0	0	0	0	0	0	3	3	0	0	3	5	0	2	0	1		3	4	0	0	0	0	0	0	3	3	0	0	3	5	0	2	0	1		4	5	0	0	0	0	0
Single-stranded DNA-binding protein, mitochondrial OS=Homo sapiens GN=SSBP1 PE=1 SV=1	SSBP_HUMAN	17 kDa	1.2	0.059	3	2	4	1	2	2	0	0	2	1	2	1	4	2	2	4	2	1		3	2	4	1	2	2	0	0	2	1	2	1	4	2	2	4	2	1		3	2	5	1	2	3	0
Small nuclear ribonucleoprotein G OS=Homo sapiens GN=SNRPG PE=1 SV=1	RUXG_HUMAN	8 kDa	0.9	0.096	1	1	1	2	5	6	1	1	1	1	1	1	2	1	3	2	5	4		1	1	1	2	4	5	1	1	1	1	1	1	1	1	3	2	4	3		8	6	1	2	9	9	2
Heat shock protein HSP 90-beta OS=Homo sapiens GN=HSP90AB1 PE=1 SV=4	HS90B_HUMAN	83 kDa	1.5	0.29	0	1	4	4	3	2	0	0	1	1	4	1	1	1	7	5	2	2		0	1	4	4	3	2	0	0	1	1	4	1	1	1	6	5	2	2		0	1	5	5	3	3	0
60S ribosomal protein L23 OS=Homo sapiens GN=RPL23 PE=1 SV=1	RL23_HUMAN	15 kDa	1	0.36	0	1	2	3	6	5	0	0	1	1	3	2	1	1	2	3	6	4		0	1	1	2	6	5	0	0	1	1	2	2	1	1	2	3	5	4		0	1	3	4	9	10	0
ATP-dependent RNA helicase DDX42 OS=Homo sapiens GN=DDX42 PE=1 SV=1	DDX42_HUMAN	103 kDa	0.7	0.55	0	1	2	3	2	2	0	0	1	2	2	2	0	0	2	0	2	3		0	1	2	3	2	2	0	0	1	2	2	2	0	0	2	0	2	3		0	2	3	4	2	3	0
Cluster of Tropomyosin alpha-3 chain OS=Homo sapiens GN=TPM3 PE=1 SV=1 (TPM3_HUMAN)	TPM3_HUMAN	33 kDa	1.8	0.14	1	3	3	1	2	1	0	0	1	2	3	1	2	1	5	6	3	1		1	2	2	1	2	1	0	0	1	2	2	1	2	1	5	5	3	1		2	3	3	1	2	1	0
Galectin-3 OS=Homo sapiens GN=LGALS3 PE=1 SV=5	LEG3_HUMAN	26 kDa	1	0.67	0	0	2	3	4	1	0	0	1	0	4	2	0	0	5	3	1	2		0	0	1	2	3	1	0	0	1	0	2	2	0	0	4	2	1	1		0	0	2	3	5	2	0
Guanine nucleotide-binding protein subunit beta-2-like 1 OS=Homo sapiens GN=GNB2L1 PE=1 SV=3	GBLP_HUMAN	35 kDa	1.5	0.22	2	0	3	2	2	4	0	0	1	2	2	2	1	0	3	3	4	6		1	0	2	1	1	4	0	0	1	1	1	1	1	0	2	2	3	5		2	0	5	2	3	5	0
Histone deacetylase complex subunit SAP18 OS=Homo sapiens GN=SAP18 PE=1 SV=1	SAP18_HUMAN	18 kDa	1.2	0.14	2	3	1	1	11	10	0	1	1	3	2	0	6	3	3	5	8	8		2	3	1	1	8	8	0	1	1	3	2	0	6	3	3	5	6	6		2	3	1	1	19	23	0
Peptidyl-prolyl cis-trans isomerase-like 1 OS=Homo sapiens GN=PPIL1 PE=1 SV=1	PPIL1_HUMAN	18 kDa	1.1	0.1	2	2	1	2	6	3	0	0	2	2	1	2	1	1	5	6	3	3		2	2	1	2	4	2	0	0	2	2	1	2	1	1	4	5	3	3		3	3	1	2	8	5	0
Peroxiredoxin-6 OS=Homo sapiens GN=PRDX6 PE=1 SV=3	PRDX6_HUMAN	25 kDa	1.2	0.75	1	0	2	2	3	3	0	1	0	1	3	2	1	2	4	4	2	1		1	0	1	2	2	2	0	1	0	1	2	2	1	2	3	3	1	1		1	0	2	2	4	4	0
Phospholipase A2, membrane associated OS=Homo sapiens GN=PLA2G2A PE=1 SV=2	PA2GA_HUMAN	16 kDa	1.6	0.78	3	3	0	0	0	0	0	0	3	3	1	0	5	4	0	0	0	0		2	2	0	0	0	0	0	0	2	2	1	0	4	3	0	0	0	0		5	5	0	0	0	0	0
Protein PRRC2A OS=Homo sapiens GN=PRRC2A PE=1 SV=3	PRC2A_HUMAN	229 kDa	0.9	0.17	1	1	3	1	2	3	0	0	2	2	1	2	3	2	2	2	3	2		1	1	3	1	2	3	0	0	2	2	1	2	3	2	2	2	3	2		2	3	4	2	3	4	0
Pyridoxal kinase OS=Homo sapiens GN=PDXK PE=1 SV=1	PDXK_HUMAN	35 kDa	0.7	0.47	2	1	2	1	0	0	0	0	2	1	2	2	1	1	1	1	0	0		2	1	1	1	0	0	0	0	2	1	2	2	1	1	1	1	0	0		2	1	2	1	0	0	0
RecName: Full=Splicing factor 3B subunit 6; AltName: Full=Pre-mRNA	SF3B6_HUMAN	15 kDa	0.9	0.73	1	1	3	3	1	1	0	0	1	1	2	3	1	2	2	2	2	2		1	1	2	2	1	1	0	0	1	1	2	2	1	2	2	2	1	1		2	2	5	6	1	1	0
Small nuclear ribonucleoprotein Sm D1 OS=Homo sapiens GN=SNRPD1 PE=1 SV=1	SMD1_HUMAN	13 kDa	0.8	0.12	2	1	4	4	5	5	0	0	0	1	2	4	0	0	2	5	4	3		2	1	2	2	3	3	0	0	0	1	2	2	0	0	2	3	2	2		2	1	5	6	10	9	0
Splicing factor 1 OS=Homo sapiens GN=SF1 PE=1 SV=4	SF01_HUMAN	68 kDa	1.5	0.24	3	2	0	0	2	2	0	0	3	2	1	1	2	1	3	2	2	1		3	2	0	0	2	2	0	0	3	2	1	1	2	1	3	2	2	1		3	2	0	0	3	2	0
Splicing factor 3B subunit 3 OS=Homo sapiens GN=SF3B3 PE=1 SV=4	SF3B3_HUMAN	136 kDa	1.2	0.076	0	1	4	5	4	3	1	0	2	1	2	1	1	1	5	4	5	4		0	1	4	5	4	3	1	0	2	1	2	1	1	1	5	4	5	4		0	1	6	5	5	3	1
Alpha-actinin-4 OS=Homo sapiens GN=ACTN4 PE=1 SV=2	ACTN4_HUMAN	105 kDa	1.4	0.016	4	4	2	2	9	9	0	0	2	1	3	2	5	3	5	7	12	13		4	4	2	2	9	9	0	0	2	1	3	2	5	3	5	7	11	12		5	7	3	4	11	12	0
Insulin-like growth factor 2 mRNA-binding protein 1 OS=Homo sapiens GN=IGF2BP1 PE=1 SV=2	IF2B1_HUMAN	63 kDa	1.3	0.61	1	1	2	1	0	2	0	0	1	2	3	2	0	0	4	3	2	1		1	1	2	1	0	2	0	0	1	1	2	2	0	0	3	2	2	1		2	1	3	1	0	2	0
Probable ATP-dependent RNA helicase DDX17 OS=Homo sapiens GN=DDX17 PE=1 SV=2	DDX17_HUMAN	80 kDa	1.8	0.1	3	1	2	2	2	2	0	0	4	1	2	1	2	3	2	5	1	3		3	1	2	2	2	2	0	0	4	1	2	1	2	3	2	5	1	3		4	1	2	2	2	2	0
28 kDa heat- and acid-stable phosphoprotein OS=Homo sapiens GN=PDAP1 PE=1 SV=1	HAP28_HUMAN	21 kDa	0.9	0.053	6	3	2	2	4	7	0	0	4	0	3	1	6	3	5	2	3	4		6	2	2	2	4	7	0	0	4	0	3	1	6	3	5	2	3	4		8	4	2	3	6	11	0
60S ribosomal protein L29 OS=Homo sapiens GN=RPL29 PE=1 SV=2	RL29_HUMAN	18 kDa	0.9	0.54	3	2	2	1	2	4	0	0	3	4	1	0	1	1	2	1	5	4		3	2	2	1	2	4	0	0	3	4	1	0	1	1	2	1	5	4		5	3	2	1	2	6	0
60S ribosomal protein L30 OS=Homo sapiens GN=RPL30 PE=1 SV=2	RL30_HUMAN	13 kDa	1.1	0.39	2	1	2	2	4	3	1	1	1	1	2	2	2	1	3	3	3	4		1	1	2	2	4	3	1	1	1	1	2	2	2	1	3	3	3	3		4	3	2	3	7	6	1
ATP synthase subunit gamma, mitochondrial OS=Homo sapiens GN=ATP5C1 PE=1 SV=1	ATPG_HUMAN	33 kDa	2.6	0.017	1	0	3	2	2	1	1	0	1	2	2	2	2	2	4	4	2	2		1	0	3	2	2	1	1	0	1	2	2	2	2	2	4	4	2	2		2	0	4	2	2	1	1
ATP-dependent RNA helicase A OS=Homo sapiens GN=DHX9 PE=1 SV=4	DHX9_HUMAN	141 kDa	1.2	0.016	3	3	3	2	5	4	0	0	4	2	1	1	1	3	5	6	5	5		3	3	3	2	5	4	0	0	4	2	1	1	1	3	4	6	4	4		4	4	5	4	7	5	0
Calmodulin OS=Homo sapiens GN=CALM1 PE=1 SV=2	CALM_HUMAN	17 kDa	1.7	0.17	3	0	2	3	2	2	0	0	1	1	3	3	1	2	4	4	1	2		2	0	2	2	2	2	0	0	1	1	2	2	1	1	2	2	1	2		3	0	2	3	2	2	0
Cluster of Aldo-keto reductase family 1 member C3 OS=Homo sapiens GN=AKR1C3 PE=1 SV=4 (AK1C3_HUMAN)	AK1C3_HUMAN [2]	37 kDa	1	0.63	0	1	4	5	1	2	0	0	3	1	2	2	1	1	4	5	2	1		0	1	4	4	1	2	0	0	2	1	2	2	1	1	4	5	2	1		0	1	5	6	1	3	0
Cluster of Insulin-like growth factor 2 mRNA-binding protein 1 OS=Homo sapiens GN=IGF2BP1 PE=1 SV=2 (IF2B1_HUMAN)	IF2B1_HUMAN	63 kDa	1.4	0.52	1	1	2	2	0	2	0	0	1	2	3	2	0	0	5	4	2	1		1	1	2	2	0	2	0	0	1	1	2	2	0	0	4	3	2	1		2	1	3	2	0	2	0
Cluster of Ras-related protein Rab-1A OS=Homo sapiens GN=RAB1A PE=1 SV=3 (RAB1A_HUMAN)	RAB1A_HUMAN [3]	23 kDa	1.2	0.06	1	3	4	3	5	5	0	0	1	1	2	4	3	1	6	9	2	3		1	3	4	3	5	5	0	0	1	1	2	4	3	1	6	7	2	3		1	3	5	4	6	6	0
Dihydropyrimidinase-related protein 2 OS=Homo sapiens GN=DPYSL2 PE=1 SV=1	DPYL2_HUMAN	62 kDa	2	0.42	3	0	0	2	1	1	0	0	0	1	4	3	1	1	2	5	2	2		3	0	0	2	1	1	0	0	0	1	4	3	1	1	2	5	2	2		3	0	0	2	1	1	0
Glutamine--fructose-6-phosphate aminotransferase [isomerizing] 1 OS=Homo sapiens GN=GFPT1 PE=1 SV=3	GFPT1_HUMAN	79 kDa	1	1	1	1	1	2	2	2	0	0	2	1	2	3	1	1	3	3	1	1		1	1	1	2	2	2	0	0	2	1	2	3	1	1	3	3	1	1		1	2	2	2	3	3	0
Heterogeneous nuclear ribonucleoprotein A0 OS=Homo sapiens GN=HNRNPA0 PE=1 SV=1	ROA0_HUMAN	31 kDa	1.6	0.28	1	1	2	0	3	3	0	0	3	3	1	1	5	3	0	2	3	4		1	1	2	0	3	3	0	0	3	3	1	1	4	3	0	2	3	4		1	1	2	0	4	3	0
Heterogeneous nuclear ribonucleoprotein U-like protein 1 OS=Homo sapiens GN=HNRNPUL1 PE=1 SV=2	HNRL1_HUMAN	96 kDa	1.7	0.68	1	2	0	3	1	0	0	0	3	1	3	1	3	5	1	0	1	1		1	2	0	3	1	0	0	0	3	1	3	1	3	5	1	0	1	1		1	2	0	3	1	0	0
High mobility group protein HMG-I/HMG-Y OS=Homo sapiens GN=HMGA1 PE=1 SV=3	HMGA1_HUMAN	12 kDa	0.6	0.63	4	2	1	1	3	1	0	0	2	2	2	2	2	3	1	1	0	1		4	2	1	1	2	1	0	0	2	1	1	1	1	2	1	1	0	1		6	2	1	1	3	1	0
Histone H1.0 OS=Homo sapiens GN=H1F0 PE=1 SV=3	H10_HUMAN	21 kDa	1	0.5	5	3	1	0	3	4	0	1	3	2	1	1	4	3	2	4	2	1		4	2	1	0	3	3	0	1	3	2	1	1	3	2	2	3	2	1		10	3	1	0	3	4	0
Ig gamma-3 chain C region OS=Homo sapiens GN=IGHG3 PE=1 SV=2	IGHG3_HUMAN	41 kDa	0.8	0.033	3	2	1	1	1	1	1	1	2	2	1	1	2	2	1	1	1	1		2	2	1	1	1	1	1	1	2	2	1	1	2	1	1	1	1	1		8	5	4	4	5	5	3
Lupus La protein OS=Homo sapiens GN=SSB PE=1 SV=2	LA_HUMAN	47 kDa	1.1	0.072	2	1	3	4	3	4	0	0	1	1	4	2	2	4	3	3	3	3		2	1	3	4	3	4	0	0	1	1	4	2	2	4	3	3	3	3		2	1	5	6	4	5	0
Malate dehydrogenase, cytoplasmic OS=Homo sapiens GN=MDH1 PE=1 SV=4	MDHC_HUMAN	36 kDa	0.6	0.24	3	2	3	3	2	2	0	0	1	0	4	3	2	2	2	1	2	1		3	2	3	3	2	2	0	0	1	0	4	3	2	2	2	1	2	1		4	3	4	5	3	2	0
Myosin regulatory light chain 12A OS=Homo sapiens GN=MYL12A PE=1 SV=2	ML12A_HUMAN (+1)	20 kDa	1	0.063	2	2	2	2	5	3	0	0	2	2	2	2	3	2	2	4	4	4		2	2	2	2	5	3	0	0	2	2	2	2	3	2	2	4	4	4		3	3	2	2	8	6	0
Ras-related protein Rab-7a OS=Homo sapiens GN=RAB7A PE=1 SV=1	RAB7A_HUMAN	23 kDa	1.3	0.099	2	1	4	2	3	5	0	0	1	1	3	3	2	2	4	2	3	5		2	1	3	2	3	4	0	0	1	1	3	3	2	2	4	2	3	4		2	1	4	2	4	6	0
Regulation of nuclear pre-mRNA domain-containing protein 1B OS=Homo sapiens GN=RPRD1B PE=1 SV=1	RPR1B_HUMAN	37 kDa	1	0.12	2	2	2	4	6	5	0	0	3	2	1	2	2	2	3	4	5	4		2	2	2	3	6	5	0	0	3	2	1	2	2	2	3	4	5	4		3	2	4	5	7	6	0
Serine/arginine-rich splicing factor 10 OS=Homo sapiens GN=SRSF10 PE=1 SV=1	SRS10_HUMAN	31 kDa	1	0.7	3	2	2	2	2	2	0	0	2	2	2	2	3	2	1	2	3	2		3	2	2	2	2	2	0	0	2	2	2	2	3	2	1	2	3	2		4	3	3	4	3	3	0
Ezrin OS=Homo sapiens GN=EZR PE=1 SV=4	EZRI_HUMAN	69 kDa	2.2	0.058	2	3	0	2	0	1	0	0	3	1	2	3	2	3	4	3	4	2		2	3	0	2	0	1	0	0	3	1	2	3	2	3	4	3	4	2		2	3	0	3	0	1	0
Polyadenylate-binding protein 1 OS=Homo sapiens GN=PABPC1 PE=1 SV=2	PABP1_HUMAN	71 kDa	1.4	0.024	4	1	2	3	3	5	0	0	2	2	2	3	3	3	5	8	5	8		4	1	2	3	3	5	0	0	2	2	2	3	3	3	5	6	5	8		4	2	3	5	4	8	0
40S ribosomal protein S2 OS=Homo sapiens GN=RPS2 PE=1 SV=2	RS2_HUMAN	31 kDa	0.7	0.037	2	2	5	7	9	9	1	1	2	1	3	1	2	1	3	5	5	8		2	2	4	5	6	6	1	1	2	1	2	1	2	1	3	4	4	7		3	3	8	9	17	14	1
40S ribosomal protein S9 OS=Homo sapiens GN=RPS9 PE=1 SV=3	RS9_HUMAN	23 kDa	1.1	0.043	1	2	5	5	4	5	0	1	1	2	2	3	1	2	3	3	6	7		1	2	4	4	4	4	0	1	1	2	2	3	1	2	3	3	5	6		4	5	5	5	8	7	0
60S ribosomal protein L27 OS=Homo sapiens GN=RPL27 PE=1 SV=2	RL27_HUMAN	16 kDa	1	0.081	3	1	2	2	10	10	0	1	1	3	1	3	3	3	5	5	5	7		3	1	2	2	9	9	0	1	1	3	1	3	2	3	4	5	5	6		7	2	2	4	14	14	0
60S ribosomal protein L35a OS=Homo sapiens GN=RPL35A PE=1 SV=2	RL35A_HUMAN	13 kDa	0.8	0.082	2	2	3	4	7	6	0	0	3	1	1	4	3	4	2	3	5	5		2	2	3	4	5	3	0	0	3	1	1	3	3	4	2	3	3	3		3	2	4	5	12	12	0
60S ribosomal protein L37 OS=Homo sapiens GN=RPL37 PE=1 SV=2	RL37_HUMAN	11 kDa	0.4	0.39	3	2	1	1	1	1	1	0	3	3	1	1	2	1	1	0	1	1		3	2	1	1	1	1	1	0	3	3	1	1	2	1	1	0	1	1		8	4	1	2	2	3	1
Casein kinase II subunit alpha OS=Homo sapiens GN=CSNK2A1 PE=1 SV=1	CSK21_HUMAN	45 kDa	1.4	0.023	0	1	4	5	9	7	0	0	2	1	2	4	4	2	7	7	7	8		0	1	4	4	8	6	0	0	2	1	2	4	4	2	6	6	6	7		0	1	7	6	12	10	0
Casein kinase II subunit beta OS=Homo sapiens GN=CSNK2B PE=1 SV=1	CSK2B_HUMAN	25 kDa	1.2	0.13	2	3	1	2	8	11	1	2	3	3	0	0	3	1	6	8	5	7		2	2	1	1	7	8	1	1	2	2	0	0	2	1	4	7	5	5		2	3	1	2	12	13	1
Cluster of Nucleoside diphosphate kinase B OS=Homo sapiens GN=NME2 PE=1 SV=1 (NDKB_HUMAN)	NDKB_HUMAN	17 kDa	1	0.14	2	2	1	1	7	4	0	0	3	2	2	2	3	4	2	2	2	2		2	2	1	1	5	4	0	0	2	2	2	2	2	4	2	2	2	2		4	3	2	2	8	5	0
Complement component 1 Q subcomponent-binding protein, mitochondrial OS=Homo sapiens GN=C1QBP PE=1 SV=1	C1QBP_HUMAN	31 kDa	0.9	0.71	3	1	3	3	4	5	0	0	4	2	1	2	4	3	4	5	2	1		3	1	3	3	4	4	0	0	3	2	1	2	4	3	3	4	2	1		4	2	7	3	5	6	0
DNA topoisomerase 2-alpha OS=Homo sapiens GN=TOP2A PE=1 SV=3	TOP2A_HUMAN	174 kDa	2.8	0.39	0	1	2	1	0	0	0	0	3	2	2	2	4	5	1	1	0	0		0	1	2	1	0	0	0	0	3	2	2	2	4	4	1	1	0	0		0	1	2	1	0	0	0
Eukaryotic translation initiation factor 4B OS=Homo sapiens GN=EIF4B PE=1 SV=2	IF4B_HUMAN	69 kDa	0.8	0.19	3	1	4	3	4	3	0	0	5	3	1	0	2	4	2	2	4	2		3	1	3	3	4	3	0	0	5	2	1	0	1	4	2	2	4	1		3	1	5	5	4	3	0
Filamin-B OS=Homo sapiens GN=FLNB PE=1 SV=2	FLNB_HUMAN	278 kDa	8.4	0.037	3	3	1	0	1	1	0	0	1	2	3	3	6	7	29	31	2	3		3	3	1	0	1	1	0	0	1	2	3	2	6	7	27	28	2	3		4	3	1	0	1	1	0
Protein mago nashi homolog 2 OS=Homo sapiens GN=MAGOHB PE=1 SV=1	MGN2_HUMAN (+1)	17 kDa	1	0.021	3	3	2	3	12	10	0	0	4	2	1	2	8	6	6	6	6	5		3	3	2	2	8	7	0	0	4	2	1	2	6	5	6	4	4	3		5	7	4	4	16	19	0
Splicing factor 3B subunit 1 OS=Homo sapiens GN=SF3B1 PE=1 SV=3	SF3B1_HUMAN	146 kDa	1.1	0.33	3	1	0	0	6	5	0	0	2	2	1	4	1	2	3	3	5	5		3	1	0	0	6	5	0	0	2	2	1	4	1	2	3	3	5	5		3	1	0	0	10	8	0
Voltage-dependent anion-selective channel protein 2 OS=Homo sapiens GN=VDAC2 PE=1 SV=2	VDAC2_HUMAN	32 kDa	2.2	0.11	3	1	1	2	5	4	0	0	3	1	2	3	2	4	8	11	2	2		3	1	1	2	5	4	0	0	3	1	2	3	2	4	6	9	2	1		3	1	1	3	5	4	0
10 kDa heat shock protein, mitochondrial OS=Homo sapiens GN=HSPE1 PE=1 SV=2	CH10_HUMAN	11 kDa	2	0.12	0	1	5	3	4	5	0	0	0	2	5	3	1	1	6	7	4	6		0	1	4	3	4	5	0	0	0	2	4	3	1	1	6	6	4	5		0	1	5	3	6	7	0
60S ribosomal protein L21 OS=Homo sapiens GN=RPL21 PE=1 SV=2	RL21_HUMAN	19 kDa	1	0.072	2	3	6	5	6	4	0	0	2	1	4	3	0	1	7	5	6	6		2	3	4	3	4	3	0	0	2	1	3	2	0	1	5	4	4	4		2	3	8	5	10	5	0
Cluster of Probable ATP-dependent RNA helicase DDX17 OS=Homo sapiens GN=DDX17 PE=1 SV=2 (DDX17_HUMAN)	DDX17_HUMAN [2]	80 kDa	1.9	0.039	4	2	3	4	3	3	0	0	5	2	2	1	3	5	4	7	4	6		4	2	3	4	3	3	0	0	5	2	2	1	3	5	4	7	4	6		5	2	4	4	3	3	0
DNA-directed RNA polymerases I and III subunit RPAC1 OS=Homo sapiens GN=POLR1C PE=1 SV=1	RPAC1_HUMAN	39 kDa	0.7	0.85	0	2	2	2	3	1	0	0	2	1	4	3	0	0	0	0	3	4		0	2	2	2	3	1	0	0	1	1	3	3	0	0	0	0	3	3		0	2	2	3	3	1	0
pre-mRNA 3' end processing protein WDR33 OS=Homo sapiens GN=WDR33 PE=1 SV=2	WDR33_HUMAN	146 kDa	1.2	0.2	4	1	0	0	9	6	0	0	3	5	1	1	6	4	3	4	7	3		4	1	0	0	8	6	0	0	3	5	1	1	5	3	3	4	7	3		5	2	0	0	13	10	0
RecName: Full=U6 snRNA-associated Sm-like protein LSm8.	LSM8_HUMAN	10 kDa	1.2	0.18	2	2	2	3	5	6	0	0	2	1	4	3	3	2	3	5	5	6		2	1	2	2	4	4	0	0	2	1	3	2	2	2	2	3	4	4		2	2	2	4	9	9	0
SAP domain-containing ribonucleoprotein OS=Homo sapiens GN=SARNP PE=1 SV=3	SARNP_HUMAN	24 kDa	2.1	0.19	1	2	3	1	1	2	0	0	3	3	2	2	4	3	2	2	1	3		1	2	3	1	1	2	0	0	3	3	2	2	4	3	2	2	1	3		1	2	3	1	1	2	0
Signal recognition particle 9 kDa protein OS=Homo sapiens GN=SRP9 PE=1 SV=2	SRP09_HUMAN	10 kDa	1	0.12	2	1	5	6	5	4	2	1	1	0	3	3	2	2	6	5	3	4		2	1	5	6	5	4	2	1	1	0	3	3	2	2	6	5	3	4		2	2	8	7	9	6	2
Small nuclear ribonucleoprotein E OS=Homo sapiens GN=SNRPE PE=1 SV=1	RUXE_HUMAN	11 kDa	1	0.11	2	2	1	1	8	7	0	1	3	3	1	2	3	3	6	6	3	1		2	2	1	1	7	6	0	1	3	3	1	2	3	3	5	5	2	1		4	4	2	3	11	11	0
Small nuclear ribonucleoprotein F OS=Homo sapiens GN=SNRPF PE=1 SV=1	RUXF_HUMAN	10 kDa	1.1	0.032	2	2	1	1	5	5	1	2	2	2	1	2	3	3	2	2	3	3		2	2	1	1	3	3	1	2	2	2	1	2	2	2	2	2	2	2		4	5	2	3	10	10	1
Splicing factor 3A subunit 1 OS=Homo sapiens GN=SF3A1 PE=1 SV=1	SF3A1_HUMAN	89 kDa	1.5	0.19	2	1	4	2	7	5	0	0	1	2	4	3	0	0	3	6	11	13		2	1	4	2	7	5	0	0	1	2	4	3	0	0	3	6	11	12		2	1	4	2	8	7	0
Splicing factor 3B subunit 2 OS=Homo sapiens GN=SF3B2 PE=1 SV=2	SF3B2_HUMAN	100 kDa	1.3	0.21	4	3	2	2	4	2	0	0	5	3	1	1	6	6	4	1	4	2		3	2	2	2	4	2	0	0	4	3	1	1	6	5	4	1	4	2		5	3	2	2	4	2	0
Thyroid hormone receptor-associated protein 3 OS=Homo sapiens GN=THRAP3 PE=1 SV=2	TR150_HUMAN	109 kDa	0.7	0.88	3	3	1	2	3	2	0	0	5	5	0	0	5	5	1	1	0	1		3	3	1	2	3	2	0	0	5	5	0	0	5	5	1	1	0	1		5	4	1	3	3	2	0
40S ribosomal protein S18 OS=Homo sapiens GN=RPS18 PE=1 SV=3	RS18_HUMAN	18 kDa	1.1	0.041	4	2	5	4	7	9	0	0	3	2	3	3	4	2	4	4	8	7		3	2	4	3	6	7	0	0	3	2	2	3	3	1	4	4	6	5		5	3	5	4	9	14	0
60S ribosomal protein L28 OS=Homo sapiens GN=RPL28 PE=1 SV=3	RL28_HUMAN	16 kDa	0.9	0.19	5	4	3	5	4	4	0	0	2	3	4	2	3	3	1	2	7	7		3	2	3	4	4	4	0	0	2	2	3	2	3	3	1	2	7	6		7	6	3	6	5	4	0
60S ribosomal protein L8 OS=Homo sapiens GN=RPL8 PE=1 SV=2	RL8_HUMAN	28 kDa	0.8	0.1	3	3	3	3	4	5	0	0	3	2	2	4	3	3	1	2	4	4		3	3	3	2	3	4	0	0	3	2	1	3	2	2	1	2	3	3		6	4	3	3	6	6	0
Cleavage and polyadenylation specificity factor subunit 5 OS=Homo sapiens GN=NUDT21 PE=1 SV=1	CPSF5_HUMAN	26 kDa	0.9	0.1	2	0	5	6	15	16	0	0	0	1	6	4	1	4	9	11	13	14		2	0	4	5	10	10	0	0	0	1	5	4	1	4	7	9	10	10		2	0	11	13	33	32	0
Cluster of Ezrin OS=Homo sapiens GN=EZR PE=1 SV=4 (EZRI_HUMAN)	EZRI_HUMAN	69 kDa	2.2	0.058	2	3	1	3	0	2	0	0	3	1	3	4	2	3	6	5	5	3		2	3	1	3	0	2	0	0	3	1	3	4	2	3	6	5	5	3		2	3	1	4	0	2	0
L-lactate dehydrogenase B chain OS=Homo sapiens GN=LDHB PE=1 SV=2	LDHB_HUMAN	37 kDa	1.9	0.031	2	0	3	4	6	8	0	0	0	1	5	5	2	1	8	8	8	5		2	0	3	4	5	7	0	0	0	1	5	4	2	1	7	7	7	5		2	0	3	4	9	9	0
Malate dehydrogenase, mitochondrial OS=Homo sapiens GN=MDH2 PE=1 SV=3	MDHM_HUMAN	36 kDa	1	0.23	1	1	6	5	6	6	0	0	1	0	8	2	2	2	6	9	3	3		1	1	6	5	6	6	0	0	1	0	7	2	2	2	6	9	3	3		1	2	8	7	6	6	0
Poly(U)-binding-splicing factor PUF60 OS=Homo sapiens GN=PUF60 PE=1 SV=1	PUF60_HUMAN	60 kDa	1.2	0.037	2	1	4	5	5	5	0	1	1	1	4	4	4	1	5	7	5	6		1	1	3	4	5	5	0	1	1	1	4	4	3	1	5	6	5	6		3	2	6	5	7	7	0
Polyglutamine-binding protein 1 OS=Homo sapiens GN=PQBP1 PE=1 SV=1	PQBP1_HUMAN	30 kDa	1.1	0.34	3	3	3	2	4	5	0	0	3	4	2	2	6	4	2	2	5	5		3	3	3	2	3	4	0	0	3	4	2	2	6	4	2	2	4	5		8	6	4	4	7	8	0
Stress-70 protein, mitochondrial OS=Homo sapiens GN=HSPA9 PE=1 SV=2	GRP75_HUMAN	74 kDa	8.2	0.2	1	0	1	3	0	0	0	0	1	1	5	4	1	2	16	14	0	0		1	0	1	3	0	0	0	0	1	1	5	4	1	2	14	13	0	0		1	0	1	3	0	0	0
U2 small nuclear ribonucleoprotein B'' OS=Homo sapiens GN=SNRPB2 PE=1 SV=1	RU2B_HUMAN	25 kDa	1.1	0.031	2	2	5	5	9	9	0	0	1	1	4	5	4	4	5	6	7	7		2	2	3	4	7	7	0	0	1	1	3	3	3	3	4	4	5	5		4	3	7	8	16	17	0
40S ribosomal protein S10 OS=Homo sapiens GN=RPS10 PE=1 SV=1	RS10_HUMAN	19 kDa	1.1	0.033	5	2	5	4	5	7	0	1	4	3	2	2	4	5	5	5	4	8		3	2	4	3	4	6	0	1	3	3	2	2	4	4	4	4	3	6		6	3	6	5	11	13	0
40S ribosomal protein S20 OS=Homo sapiens GN=RPS20 PE=1 SV=1	RS20_HUMAN	13 kDa	1	0.098	3	3	3	4	5	5	0	0	3	3	3	3	3	3	4	4	4	7		2	2	2	3	3	3	0	0	2	2	2	2	2	2	2	2	2	3		4	7	4	7	13	12	0
40S ribosomal protein S30 OS=Homo sapiens GN=FAU PE=1 SV=1	RS30_HUMAN	7 kDa	1.1	0.091	2	4	3	4	4	5	0	0	3	2	3	4	2	4	3	5	4	4		2	3	3	3	3	4	0	0	3	2	2	3	2	3	2	4	3	3		3	6	4	4	8	10	0
60S ribosomal protein L22 OS=Homo sapiens GN=RPL22 PE=1 SV=2	RL22_HUMAN	15 kDa	1.1	0.67	3	2	1	3	2	4	1	0	2	3	3	3	4	2	2	2	1	2		3	2	1	3	2	4	1	0	2	3	3	3	3	2	2	2	1	2		3	5	3	5	3	7	1
Cluster of KH domain-containing, RNA-binding, signal transduction-associated protein 1 OS=Homo sapiens GN=KHDRBS1 PE=1 SV=1 (KHDR1_HUMAN)	KHDR1_HUMAN	48 kDa	1.2	0.031	7	4	4	3	14	18	0	1	6	5	0	0	8	7	7	9	12	12		5	4	4	3	11	12	0	1	5	5	0	0	6	6	5	7	10	10		7	5	5	3	23	24	0
Cluster of Nuclease-sensitive element-binding protein 1 OS=Homo sapiens GN=YBX1 PE=1 SV=3 (YBOX1_HUMAN)	YBOX1_HUMAN [2]	36 kDa	1.2	0.096	3	2	4	2	14	8	0	0	4	3	1	4	6	5	4	4	9	7		3	2	4	2	11	8	0	0	3	3	1	4	6	5	4	4	8	7		4	2	4	2	14	10	0
Dolichyl-diphosphooligosaccharide--protein glycosyltransferase subunit 1 OS=Homo sapiens GN=RPN1 PE=1 SV=1	RPN1_HUMAN	69 kDa	1.5	0.024	3	2	4	3	5	4	0	0	3	2	3	4	2	3	6	9	6	5		3	2	4	3	4	4	0	0	3	2	3	4	2	3	6	9	6	5		4	5	6	6	7	5	0
Enhancer of rudimentary homolog OS=Homo sapiens GN=ERH PE=1 SV=1	ERH_HUMAN	12 kDa	1.3	0.12	4	4	0	1	7	4	1	1	2	3	3	2	6	7	3	4	4	4		2	3	0	1	2	2	1	1	2	3	2	1	2	3	2	2	2	2		11	6	0	1	13	10	1
Eukaryotic initiation factor 4A-III OS=Homo sapiens GN=EIF4A3 PE=1 SV=4	IF4A3_HUMAN	47 kDa	1.4	0.13	3	2	3	2	5	5	0	0	3	2	3	4	4	2	4	4	6	7		3	2	2	2	4	4	0	0	3	2	2	3	4	2	3	3	5	6		3	2	4	2	8	7	0
H/ACA ribonucleoprotein complex subunit 1 OS=Homo sapiens GN=GAR1 PE=1 SV=1	GAR1_HUMAN	22 kDa	0.8	0.61	3	2	2	2	4	3	1	2	2	3	2	2	2	3	3	2	3	3		2	2	2	2	4	3	1	2	1	2	1	1	2	3	2	1	3	3		10	8	5	3	8	6	2
Tight junction protein ZO-1 OS=Homo sapiens GN=TJP1 PE=1 SV=3	ZO1_HUMAN	195 kDa	1.3	0.69	3	0	0	1	4	4	0	0	4	3	3	2	2	2	1	3	5	2		3	0	0	1	4	4	0	0	4	3	3	2	2	2	1	3	5	2		3	0	0	1	5	4	0
U6 snRNA-associated Sm-like protein LSm2 OS=Homo sapiens GN=LSM2 PE=1 SV=1	LSM2_HUMAN	11 kDa	0.8	0.27	3	2	3	3	3	3	0	1	3	2	3	3	2	1	3	2	3	3		2	2	2	2	2	2	0	1	3	2	2	2	2	1	2	1	2	2		4	4	4	4	5	5	0
X-ray repair cross-complementing protein 6 OS=Homo sapiens GN=XRCC6 PE=1 SV=2	XRCC6_HUMAN	70 kDa	1	0.65	3	2	4	5	3	4	0	0	4	2	3	3	2	2	6	6	2	2		2	2	3	4	3	4	0	0	4	2	3	3	2	2	5	5	2	2		4	2	5	5	3	4	0
Spectrin beta chain, non-erythrocytic 1 OS=Homo sapiens GN=SPTBN1 PE=1 SV=2	SPTB2_HUMAN	275 kDa	2.1	0.011	3	3	2	3	8	9	0	0	4	2	3	4	3	4	14	20	9	9		3	3	2	3	7	9	0	0	4	2	3	4	3	4	14	19	9	9		4	4	2	3	9	11	0
Tubulin beta chain OS=Homo sapiens GN=TUBB PE=1 SV=2	TBB5_HUMAN	50 kDa	2.5	0.1	1	1	2	2	1	1	0	0	2	2	4	5	1	1	6	6	2	2		1	1	1	1	1	1	0	0	2	2	3	4	1	1	4	4	2	2		1	1	3	3	1	1	0
Cluster of Polyadenylate-binding protein 1 OS=Homo sapiens GN=PABPC1 PE=1 SV=2 (PABP1_HUMAN)	PABP1_HUMAN	71 kDa	1.4	0.024	5	2	4	4	5	8	0	0	3	3	3	4	4	3	7	11	7	10		5	2	4	4	5	8	0	0	3	3	3	4	4	3	7	9	7	10		5	4	5	6	6	11	0
Cluster of Spectrin beta chain, non-erythrocytic 1 OS=Homo sapiens GN=SPTBN1 PE=1 SV=2 (SPTB2_HUMAN)	SPTB2_HUMAN	275 kDa	2.1	0.011	3	3	2	3	9	9	0	0	4	2	3	4	3	4	14	20	9	10		3	3	2	3	8	9	0	0	4	2	3	4	3	4	14	19	9	10		4	4	2	3	10	11	0
Eukaryotic translation initiation factor 6 OS=Homo sapiens GN=EIF6 PE=1 SV=1	IF6_HUMAN	27 kDa	0.4	0.23	2	1	3	2	1	0	0	0	3	4	3	3	1	0	1	1	2	1		2	1	2	2	1	0	0	0	3	3	2	3	1	0	1	1	2	1		3	2	4	4	1	0	0
Heat shock 70 kDa protein 1A/1B OS=Homo sapiens GN=HSPA1A PE=1 SV=5	HSP71_HUMAN	70 kDa	1.2	0.041	3	3	4	6	10	8	0	0	1	2	4	6	4	2	9	7	9	7		3	3	4	5	8	7	0	0	1	2	4	5	4	2	7	6	7	6		3	3	6	8	14	11	0
Heat shock cognate 71 kDa protein OS=Homo sapiens GN=HSPA8 PE=1 SV=1	HSP7C_HUMAN	71 kDa	1.2	0.018	4	4	5	5	8	10	1	1	3	1	3	4	4	2	13	14	8	7		3	4	4	4	7	8	1	1	3	1	2	3	4	2	11	11	7	6		5	7	8	8	11	12	1
L-lactate dehydrogenase A chain OS=Homo sapiens GN=LDHA PE=1 SV=2	LDHA_HUMAN	37 kDa	1.4	0.086	1	1	5	4	6	7	0	0	3	2	4	4	2	2	4	6	8	9		1	1	5	4	5	5	0	0	3	2	4	4	2	2	4	5	7	7		1	1	7	6	9	12	0
Pre-mRNA-processing factor 40 homolog A OS=Homo sapiens GN=PRPF40A PE=1 SV=2	PR40A_HUMAN	109 kDa	1.4	0.23	2	4	3	3	4	3	0	0	4	6	1	2	6	6	3	2	4	5		2	3	3	3	4	3	0	0	3	5	1	2	5	5	3	2	4	5		2	4	3	3	5	3	0
Non-histone chromosomal protein HMG-17 OS=Homo sapiens GN=HMGN2 PE=1 SV=3	HMGN2_HUMAN	9 kDa	1.2	0.41	3	4	2	0	4	4	0	1	4	3	3	3	6	5	2	3	2	2		2	3	1	0	3	2	0	1	3	1	3	2	4	3	1	2	2	1		6	11	3	0	5	6	0
40S ribosomal protein S11 OS=Homo sapiens GN=RPS11 PE=1 SV=3	RS11_HUMAN	18 kDa	0.8	0.43	3	1	5	6	3	4	0	0	2	3	6	3	3	1	3	3	3	3		2	1	4	5	3	4	0	0	2	2	5	3	3	1	3	2	3	3		3	1	6	6	4	4	0
40S ribosomal protein S14 OS=Homo sapiens GN=RPS14 PE=1 SV=3	RS14_HUMAN	16 kDa	0.9	0.081	6	2	3	3	8	7	0	0	3	4	3	4	5	3	4	4	6	6		6	2	3	3	6	5	0	0	3	4	3	4	5	3	4	4	5	6		11	4	3	3	13	12	0
ATP synthase subunit beta, mitochondrial OS=Homo sapiens GN=ATP5B PE=1 SV=3	ATPB_HUMAN	57 kDa	5.5	0.17	2	0	2	1	3	3	0	0	0	2	6	6	2	2	17	14	3	1		1	0	2	1	3	3	0	0	0	2	4	4	1	2	11	11	3	1		2	0	3	1	3	3	0
Cluster of Alpha-actinin-4 OS=Homo sapiens GN=ACTN4 PE=1 SV=2 (ACTN4_HUMAN)	ACTN4_HUMAN [2]	105 kDa	1.4	0.016	6	4	3	3	12	12	0	0	3	1	5	5	6	3	7	10	15	18		6	4	3	3	12	12	0	0	3	1	5	5	6	3	7	10	14	17		9	7	4	5	15	16	0
Cluster of Non-histone chromosomal protein HMG-17 OS=Homo sapiens GN=HMGN2 PE=1 SV=3 (HMGN2_HUMAN)	HMGN2_HUMAN	9 kDa	1.3	0.32	3	4	2	0	4	5	0	1	4	3	3	3	6	6	2	3	2	2		2	3	1	0	3	3	0	1	3	1	3	2	4	4	1	2	2	1		6	11	3	0	5	7	0
Cluster of Ubiquitin-40S ribosomal protein S27a OS=Homo sapiens GN=RPS27A PE=1 SV=2 (RS27A_HUMAN)	RS27A_HUMAN [2]	18 kDa	1.2	0.044	8	5	2	3	5	5	0	1	5	3	2	3	6	5	3	3	6	7		5	5	2	2	5	5	0	1	5	3	2	2	5	5	3	3	6	7		8	6	4	4	8	7	0
Elongation factor 2 OS=Homo sapiens GN=EEF2 PE=1 SV=4	EF2_HUMAN	95 kDa	1.3	0.042	3	4	7	6	5	3	1	0	3	3	4	3	4	3	9	9	4	4		3	4	5	5	5	3	1	0	3	3	4	3	4	3	9	9	4	4		3	4	8	6	6	5	1
Heterogeneous nuclear ribonucleoprotein H3 OS=Homo sapiens GN=HNRNPH3 PE=1 SV=2	HNRH3_HUMAN	37 kDa	1.3	0.051	5	5	3	3	4	3	0	0	5	4	3	2	6	4	6	6	5	5		4	5	2	2	3	2	0	0	5	4	2	2	6	4	5	5	4	4		7	6	4	5	6	4	0
Paraspeckle component 1 OS=Homo sapiens GN=PSPC1 PE=1 SV=1	PSPC1_HUMAN	59 kDa	1	0.38	5	3	3	4	5	5	0	0	6	3	3	2	5	3	5	4	4	4		3	2	3	3	5	4	0	0	4	3	3	2	3	3	5	4	4	4		10	4	4	4	7	6	0
Prohibitin-2 OS=Homo sapiens GN=PHB2 PE=1 SV=2	PHB2_HUMAN	33 kDa	1.5	0.028	3	2	4	3	16	13	0	0	2	2	4	6	4	5	16	15	15	11		3	2	3	3	14	12	0	0	2	2	3	5	4	4	15	14	13	9		4	3	5	3	26	21	0
14-3-3 protein gamma OS=Homo sapiens GN=YWHAG PE=1 SV=2	1433G_HUMAN	28 kDa	1.1	0.024	5	6	3	3	6	8	0	0	4	5	3	3	6	5	3	3	6	7		5	6	3	3	5	7	0	0	4	5	3	3	5	5	3	3	5	6		10	9	5	5	8	12	0
Tubulin alpha-1B chain OS=Homo sapiens GN=TUBA1B PE=1 SV=1	TBA1B_HUMAN	50 kDa	1.7	0.066	4	2	3	4	4	3	0	1	3	3	4	4	3	3	5	5	4	4		3	2	2	3	3	2	0	1	3	3	3	3	3	3	4	4	3	3		5	4	5	7	6	4	0
40S ribosomal protein S3a OS=Homo sapiens GN=RPS3A PE=1 SV=2	RS3A_HUMAN	30 kDa	0.9	0.025	4	5	5	9	7	9	0	0	4	4	3	4	4	4	3	6	7	8		3	4	5	8	6	7	0	0	3	3	3	4	3	4	3	4	6	6		5	5	7	9	8	11	0
60 kDa heat shock protein, mitochondrial OS=Homo sapiens GN=HSPD1 PE=1 SV=2	CH60_HUMAN	61 kDa	7.4	0.15	1	0	3	3	2	1	0	0	1	1	6	7	2	1	21	22	1	3		1	0	3	2	2	1	0	0	1	1	5	6	2	1	16	19	1	3		1	0	3	3	2	1	0
60S ribosomal protein L31 OS=Homo sapiens GN=RPL31 PE=1 SV=1	RL31_HUMAN	14 kDa	1.1	0.17	3	4	3	4	6	6	0	0	3	4	5	3	5	5	3	3	6	6		3	4	3	4	5	5	0	0	3	3	4	3	5	5	3	3	5	5		6	8	3	6	8	9	0
RNA-binding protein Raly OS=Homo sapiens GN=RALY PE=1 SV=1	RALY_HUMAN	32 kDa	1.3	0.01	6	2	5	6	9	5	0	1	5	4	3	2	8	5	5	5	9	10		6	2	5	5	8	5	0	1	5	4	3	2	8	4	5	5	8	10		6	3	5	9	12	7	0
TATA-binding protein-associated factor 2N OS=Homo sapiens GN=TAF15 PE=1 SV=1	RBP56_HUMAN	62 kDa	1	0.1	5	6	4	2	8	6	2	2	6	3	1	1	6	4	6	4	5	5		5	6	4	2	7	5	2	2	6	3	1	1	6	4	6	4	5	4		14	9	5	3	13	12	3
40S ribosomal protein S3 OS=Homo sapiens GN=RPS3 PE=1 SV=2	RS3_HUMAN	27 kDa	1	0.13	2	2	6	6	12	11	0	0	3	2	6	5	2	2	6	6	9	8		2	2	6	6	12	11	0	0	3	2	6	5	2	2	6	6	9	8		4	3	8	7	21	17	0
78 kDa glucose-regulated protein OS=Homo sapiens GN=HSPA5 PE=1 SV=2	GRP78_HUMAN	72 kDa	1.4	0.16	2	3	6	6	7	6	0	0	1	1	6	8	4	5	13	15	5	6		2	3	6	5	7	6	0	0	1	1	6	8	4	5	12	15	5	6		2	3	6	6	8	7	0
Annexin A4 OS=Homo sapiens GN=ANXA4 PE=1 SV=4	ANXA4_HUMAN	36 kDa	1.4	0.76	3	2	4	3	1	2	0	1	2	2	5	6	2	3	6	7	3	1		3	2	4	3	1	2	0	1	2	2	5	6	2	3	6	7	3	1		4	3	6	3	1	2	0
Far upstream element-binding protein 2 OS=Homo sapiens GN=KHSRP PE=1 SV=4	FUBP2_HUMAN	73 kDa	1.4	0.027	5	3	4	4	7	8	0	0	5	3	4	4	7	4	6	7	7	8		5	3	4	4	7	8	0	0	5	3	4	4	6	4	6	7	7	8		5	3	4	5	11	10	0
Fructose-bisphosphate aldolase C OS=Homo sapiens GN=ALDOC PE=1 SV=2	ALDOC_HUMAN	39 kDa	1	0.54	2	0	8	9	8	7	0	1	0	0	8	7	1	1	6	8	9	8		2	0	6	6	6	5	0	1	0	0	6	5	1	1	4	5	7	6		2	0	9	13	10	12	0
Heterogeneous nuclear ribonucleoprotein A1 OS=Homo sapiens GN=HNRNPA1 PE=1 SV=5	ROA1_HUMAN	39 kDa	1.4	0.13	3	3	4	3	4	5	0	1	4	5	3	3	6	8	6	4	7	6		2	2	3	2	3	4	0	1	3	4	2	2	5	7	5	3	6	5		5	6	7	5	6	7	0
Cluster of Protein SET OS=Homo sapiens GN=SET PE=1 SV=3 (SET_HUMAN)	SET_HUMAN	33 kDa	0.9	0.73	3	3	4	4	3	3	0	0	3	4	5	5	3	5	2	3	3	2		3	3	4	4	2	3	0	0	3	4	4	4	3	5	2	3	3	2		4	5	7	5	5	4	0
Interleukin enhancer-binding factor 2 OS=Homo sapiens GN=ILF2 PE=1 SV=2	ILF2_HUMAN	43 kDa	1.2	0.16	1	0	6	7	10	11	1	1	2	1	6	7	3	4	7	7	8	10		1	0	4	5	7	8	1	1	1	1	5	5	2	3	5	4	6	7		1	0	8	11	21	22	1
Peroxiredoxin-1 OS=Homo sapiens GN=PRDX1 PE=1 SV=1	PRDX1_HUMAN	22 kDa	1.4	0.023	5	3	6	5	7	7	1	2	3	3	4	5	5	3	12	12	5	7		4	2	4	4	6	6	1	2	3	2	3	4	5	3	10	9	3	6		11	6	7	6	9	9	1
Small nuclear ribonucleoprotein Sm D3 OS=Homo sapiens GN=SNRPD3 PE=1 SV=1	SMD3_HUMAN	14 kDa	1.2	0.069	3	2	4	4	7	11	0	1	4	4	5	4	4	6	12	11	7	7		2	1	2	2	4	7	0	1	2	2	3	2	3	4	7	7	4	4		5	2	11	6	16	21	0
14-3-3 protein zeta/delta OS=Homo sapiens GN=YWHAZ PE=1 SV=1	1433Z_HUMAN	28 kDa	1.1	0.012	6	3	6	9	8	8	0	0	4	4	6	5	7	7	9	7	7	7		6	3	5	7	7	7	0	0	4	4	6	5	6	6	9	7	6	6		9	4	7	10	15	11	0
Chromobox protein homolog 1 OS=Homo sapiens GN=CBX1 PE=1 SV=1	CBX1_HUMAN	21 kDa	1	0.025	6	6	5	10	7	6	0	0	5	6	5	4	9	6	6	5	6	5		5	5	4	6	6	6	0	0	3	5	5	4	7	6	5	5	5	5		7	7	5	11	8	7	0
Splicing factor 3B subunit 4 OS=Homo sapiens GN=SF3B4 PE=1 SV=1	SF3B4_HUMAN	44 kDa	1.1	0.17	2	3	4	2	7	9	3	3	3	4	4	3	6	3	6	6	5	5		2	3	3	2	4	6	3	3	3	3	3	3	5	3	5	4	3	3		4	5	7	2	17	18	3
U2 small nuclear ribonucleoprotein A' OS=Homo sapiens GN=SNRPA1 PE=1 SV=2	RU2A_HUMAN	28 kDa	1.1	0.082	2	2	12	9	17	18	1	1	2	2	7	7	5	4	11	11	16	14		1	1	7	6	12	12	1	1	1	1	5	4	4	3	8	9	10	10		2	3	14	14	33	34	1
Actin, cytoplasmic 1 OS=Homo sapiens GN=ACTB PE=1 SV=1	ACTB_HUMAN (+1)	42 kDa	1.8	0.016	5	2	2	2	6	8	2	2	5	4	4	4	4	3	12	12	6	5		3	2	1	1	3	4	2	2	3	2	2	2	2	2	8	8	3	2		6	5	2	7	12	12	3
60S ribosomal protein L18 OS=Homo sapiens GN=RPL18 PE=1 SV=2	RL18_HUMAN	22 kDa	0.8	0.05	8	5	7	6	7	4	0	1	5	5	4	6	5	5	3	3	7	6		6	5	5	6	5	4	0	1	5	5	4	6	5	5	3	3	5	5		11	8	11	10	10	7	0
60S ribosomal protein L23a OS=Homo sapiens GN=RPL23A PE=1 SV=1	RL23A_HUMAN	18 kDa	0.9	0.53	6	6	4	2	8	6	1	0	7	6	3	4	6	6	4	6	6	8		4	4	4	2	6	5	1	0	5	4	3	4	5	4	4	5	5	6		15	17	5	5	12	9	1
Keratin, type I cytoskeletal 9 OS=Homo sapiens GN=KRT9 PE=1 SV=3	K1C9_HUMAN	62 kDa	3.5	0.044	2	1	1	2	3	3	0	0	5	4	6	6	5	1	9	10	7	5		2	1	1	2	3	3	0	0	5	4	6	6	5	1	9	9	7	5		2	1	1	2	3	4	0
Polyadenylate-binding protein 2 OS=Homo sapiens GN=PABPN1 PE=1 SV=3	PABP2_HUMAN	33 kDa	1.8	0.036	2	1	5	2	7	7	1	1	6	5	4	4	7	6	4	5	9	11		2	1	4	1	5	6	1	1	5	5	4	3	7	6	3	4	7	8		4	3	5	2	11	11	1
Cluster of Tubulin alpha-1B chain OS=Homo sapiens GN=TUBA1B PE=1 SV=1 (TBA1B_HUMAN)	TBA1B_HUMAN [2]	50 kDa	1.7	0.067	5	2	6	6	7	8	0	1	5	4	6	6	4	4	14	14	7	8		4	2	4	5	6	6	0	1	5	4	5	5	4	4	11	11	6	7		7	4	9	10	10	11	0
Elongation factor 1-delta OS=Homo sapiens GN=EEF1D PE=1 SV=5	EF1D_HUMAN	31 kDa	1.2	0.011	6	5	7	5	15	15	0	0	6	6	5	5	10	10	13	13	11	12		6	4	5	4	10	11	0	0	5	5	4	5	7	8	10	10	10	9		9	10	9	6	29	30	0
Phosphoglycerate kinase 1 OS=Homo sapiens GN=PGK1 PE=1 SV=3	PGK1_HUMAN	45 kDa	1.1	0.28	3	3	5	6	9	8	0	0	2	3	8	9	3	5	11	15	6	3		2	2	4	5	6	7	0	0	1	2	5	7	2	3	9	12	5	3		6	6	8	10	12	12	0
60S ribosomal protein L12 OS=Homo sapiens GN=RPL12 PE=1 SV=1	RL12_HUMAN	18 kDa	0.9	0.017	9	6	6	7	11	12	0	2	4	4	7	6	9	7	8	8	11	12		7	6	5	5	9	9	0	1	4	4	5	5	8	6	7	7	9	9		15	9	8	12	25	30	0
60S ribosomal protein L13 OS=Homo sapiens GN=RPL13 PE=1 SV=4	RL13_HUMAN	24 kDa	0.9	0.089	8	7	4	3	15	16	0	0	7	8	3	5	6	6	7	8	13	13		5	5	4	3	12	13	0	0	4	5	3	4	5	4	6	7	11	12		14	11	5	3	23	23	0
ATP synthase subunit alpha, mitochondrial OS=Homo sapiens GN=ATP5A1 PE=1 SV=1	ATPA_HUMAN	60 kDa	1.8	0.03	5	7	8	9	12	9	1	0	6	2	9	5	4	7	21	21	10	10		4	7	8	9	10	7	1	0	6	2	7	5	4	6	18	17	9	8		7	9	10	11	17	14	1
Cluster of Heat shock protein HSP 90-beta OS=Homo sapiens GN=HSP90AB1 PE=1 SV=4 (HS90B_HUMAN)	HS90B_HUMAN [2]	83 kDa	1.6	0.28	2	2	6	8	6	6	0	0	4	4	10	5	3	4	16	12	6	7		2	2	6	8	6	6	0	0	3	3	9	4	3	4	13	11	5	6		2	2	10	10	7	8	0
Prohibitin OS=Homo sapiens GN=PHB PE=1 SV=1	PHB_HUMAN	30 kDa	1.5	0.16	3	2	4	5	8	7	0	0	5	4	7	7	5	2	9	10	8	6		3	2	3	4	7	6	0	0	4	3	5	6	5	2	8	10	7	6		3	2	4	5	10	9	0
Cluster of Histone H2B type 2-E OS=Homo sapiens GN=HIST2H2BE PE=1 SV=3 (H2B2E_HUMAN)	H2B2E_HUMAN [3]	14 kDa	1.2	0.23	3	3	3	3	17	16	2	3	7	5	4	3	8	11	7	13	13	9		3	3	3	3	12	11	2	3	5	4	4	3	7	8	7	12	10	8		6	7	7	10	34	28	8
Glutamate dehydrogenase 1, mitochondrial OS=Homo sapiens GN=GLUD1 PE=1 SV=2	DHE3_HUMAN	61 kDa	1.3	0.28	4	3	9	7	4	4	0	0	6	6	7	5	6	7	8	11	4	4		4	3	7	5	4	4	0	0	5	5	6	5	5	6	7	10	3	4		6	6	10	9	6	5	0
Pyruvate kinase isozymes M1/M2 OS=Homo sapiens GN=PKM PE=1 SV=4	KPYM_HUMAN	58 kDa	1.7	0.15	5	2	5	7	7	8	0	0	3	4	8	9	4	2	10	13	9	8		4	2	4	7	6	8	0	0	3	4	7	8	4	2	9	12	8	7		5	2	6	9	8	9	0
Cold-inducible RNA-binding protein OS=Homo sapiens GN=CIRBP PE=1 SV=1	CIRBP_HUMAN	19 kDa	1.1	0.08	6	5	6	6	7	7	0	1	7	7	5	6	10	9	7	5	7	7		4	4	4	4	5	5	0	1	7	6	3	4	6	7	5	3	5	5		6	7	10	7	13	12	0
Fructose-bisphosphate aldolase A OS=Homo sapiens GN=ALDOA PE=1 SV=2	ALDOA_HUMAN	39 kDa	1.1	0.085	4	4	7	11	17	16	1	1	4	1	10	9	4	2	16	18	15	15		4	4	6	8	15	13	1	1	4	1	8	8	4	2	13	13	12	12		6	4	12	15	25	21	1
Triosephosphate isomerase OS=Homo sapiens GN=TPI1 PE=1 SV=3	TPIS_HUMAN	31 kDa	0.7	0.17	4	2	11	11	15	11	1	1	2	3	8	11	3	3	8	8	9	9		4	2	9	9	12	10	1	1	2	3	7	9	3	3	8	7	7	8		7	3	16	14	19	14	1
Glutathione S-transferase P OS=Homo sapiens GN=GSTP1 PE=1 SV=2	GSTP1_HUMAN	23 kDa	1.3	0.012	5	5	6	7	11	10	2	1	5	5	6	8	9	6	10	11	7	7		5	5	5	6	10	9	2	1	5	5	5	7	9	6	9	9	7	7		8	7	10	12	16	14	2
Glyceraldehyde-3-phosphate dehydrogenase OS=Homo sapiens GN=GAPDH PE=1 SV=3	G3P_HUMAN	36 kDa	1.2	0.13	5	3	12	8	16	15	2	3	5	3	6	8	5	2	16	19	6	11		4	3	11	7	13	12	2	3	4	3	6	8	4	2	12	15	6	9		5	3	18	14	25	27	5
rRNA 2'-O-methyltransferase fibrillarin OS=Homo sapiens GN=FBL PE=1 SV=2	FBRL_HUMAN	34 kDa	1.7	0.065	5	6	7	6	7	7	0	0	8	7	5	7	10	10	8	6	9	11		4	5	5	6	6	6	0	0	7	6	5	7	8	8	7	5	7	9		6	7	8	7	10	8	0
Keratin, type I cytoskeletal 18 OS=Homo sapiens GN=KRT18 PE=1 SV=2	K1C18_HUMAN	48 kDa	1.4	0.011	12	9	4	4	31	28	1	2	10	10	3	2	13	10	26	29	20	19		11	8	4	4	19	19	1	2	8	8	3	2	11	8	20	21	14	14		20	17	4	5	46	43	1
Heterogeneous nuclear ribonucleoproteins C1/C2 OS=Homo sapiens GN=HNRNPC PE=1 SV=4	HNRPC_HUMAN	34 kDa	1.2	0.027	6	6	4	4	9	10	3	5	6	5	6	4	7	7	8	7	8	8		6	5	4	4	6	7	2	5	5	4	5	3	5	5	7	6	7	6		13	16	9	8	19	24	5
Histone H4 OS=Homo sapiens GN=HIST1H4A PE=1 SV=2	H4_HUMAN	11 kDa	1.2	0.038	9	8	5	5	22	21	2	2	8	8	5	4	10	12	16	16	13	15		6	5	4	4	11	11	2	2	5	5	3	4	5	7	11	10	8	9		25	21	7	6	44	42	3
Serine/arginine-rich splicing factor 3 OS=Homo sapiens GN=SRSF3 PE=1 SV=1	SRSF3_HUMAN	19 kDa	1.3	0.059	9	6	6	7	11	11	2	3	9	6	5	4	12	11	5	6	13	13		6	4	4	4	9	9	2	3	6	4	4	3	9	8	4	5	11	11		18	14	16	11	21	18	7
Cluster of Tubulin beta chain OS=Homo sapiens GN=TUBB PE=1 SV=2 (TBB5_HUMAN)	TBB5_HUMAN [2]	50 kDa	2.4	0.095	4	5	4	6	9	12	1	0	7	5	7	10	9	4	25	27	7	8		4	5	3	4	9	11	1	0	7	5	6	8	9	4	21	22	7	8		4	6	7	8	11	14	1
U1 small nuclear ribonucleoprotein A OS=Homo sapiens GN=SNRPA PE=1 SV=3	SNRPA_HUMAN	31 kDa	1	0.054	9	7	8	8	17	17	5	5	4	2	7	8	5	7	17	16	8	8		6	7	6	6	12	11	4	4	4	2	5	6	4	6	11	10	5	5		19	12	16	21	51	54	7
Non-POU domain-containing octamer-binding protein OS=Homo sapiens GN=NONO PE=1 SV=4	NONO_HUMAN	54 kDa	1.8	0.026	11	7	4	3	11	8	1	1	14	10	3	3	17	12	17	17	7	7		9	5	3	2	10	8	1	1	12	8	2	2	13	9	14	14	5	6		14	12	4	4	15	11	1
Peptidyl-prolyl cis-trans isomerase A OS=Homo sapiens GN=PPIA PE=1 SV=2	PPIA_HUMAN	18 kDa	1.2	0.046	8	9	8	7	13	12	5	2	6	5	7	7	8	8	13	14	10	10		5	6	5	4	10	9	3	2	4	4	4	4	5	5	10	9	7	7		14	18	12	11	25	26	7
Heterogeneous nuclear ribonucleoprotein U OS=Homo sapiens GN=HNRNPU PE=1 SV=6	HNRPU_HUMAN	91 kDa	1.2	0.31	11	7	3	5	6	9	0	0	11	10	6	6	13	9	8	5	9	8		9	6	3	4	6	8	0	0	8	9	4	5	10	8	8	5	8	8		17	12	7	8	8	12	0
THO complex subunit 4 OS=Homo sapiens GN=ALYREF PE=1 SV=3	THOC4_HUMAN	27 kDa	1.2	0.027	8	10	7	8	12	10	1	0	7	10	8	7	11	11	9	9	11	10		5	7	5	5	7	6	1	0	5	7	6	5	7	7	6	6	8	6		18	20	12	16	24	21	1
RNA-binding motif protein, X chromosome OS=Homo sapiens GN=RBMX PE=1 SV=3	RBMX_HUMAN	42 kDa	1.1	0.1	12	11	6	6	9	7	1	1	10	10	6	6	10	9	7	7	10	10		9	8	5	5	7	5	1	1	8	8	5	5	8	8	5	5	6	6		22	15	13	11	14	9	4
Keratin, type I cytoskeletal 10 OS=Homo sapiens GN=KRT10 PE=1 SV=6	K1C10_HUMAN	59 kDa	0.7	0.32	14	4	21	19	6	8	2	0	3	3	13	13	13	8	8	11	7	9		12	4	15	16	4	7	2	0	3	3	11	12	10	7	7	10	6	6		15	4	29	23	7	8	2
Heterogeneous nuclear ribonucleoproteins A2/B1 OS=Homo sapiens GN=HNRNPA2B1 PE=1 SV=2	ROA2_HUMAN	37 kDa	1	0.63	11	7	8	8	8	11	0	1	11	12	4	7	11	7	8	10	6	8		10	6	7	7	8	10	0	1	11	11	3	6	9	6	7	8	6	7		15	10	9	11	12	12	0
Nucleophosmin OS=Homo sapiens GN=NPM1 PE=1 SV=2	NPM_HUMAN	33 kDa	1	0.12	10	11	7	7	12	10	1	1	10	11	7	7	16	11	8	9	6	7		8	8	6	7	9	8	1	1	9	8	4	4	12	7	6	7	5	6		21	24	7	8	20	13	1
Keratin, type II cytoskeletal 1 OS=Homo sapiens GN=KRT1 PE=1 SV=6	K2C1_HUMAN	66 kDa	1.1	0.09	10	7	13	12	7	8	2	2	6	4	13	12	11	7	9	12	12	11		10	6	10	9	6	7	2	2	6	4	10	11	9	6	8	11	10	9		18	9	21	18	11	12	2
Plasminogen activator inhibitor 1 RNA-binding protein OS=Homo sapiens GN=SERBP1 PE=1 SV=2	PAIRB_HUMAN	45 kDa	1.1	0.049	10	13	8	12	31	28	1	3	11	13	7	4	15	18	15	14	21	23		10	11	7	8	21	22	1	3	9	11	7	4	13	14	12	12	17	18		13	18	12	15	53	48	3
Heterogeneous nuclear ribonucleoprotein Q OS=Homo sapiens GN=SYNCRIP PE=1 SV=2	HNRPQ_HUMAN	70 kDa	1.2	0.027	7	4	14	14	15	15	2	3	10	8	8	11	7	9	9	10	17	20		7	3	12	12	13	12	2	2	8	7	7	8	5	7	7	8	13	17		10	12	20	19	19	21	3
Alpha-enolase OS=Homo sapiens GN=ENO1 PE=1 SV=2	ENOA_HUMAN	47 kDa	1.2	0.074	8	8	13	14	19	19	1	1	9	7	13	12	10	10	18	18	16	14		8	8	11	13	16	16	1	1	9	7	12	10	10	10	15	17	13	13		14	12	19	18	30	34	1
RNA-binding protein FUS OS=Homo sapiens GN=FUS PE=1 SV=1	FUS_HUMAN	53 kDa	1.1	0.016	17	12	9	8	24	21	1	1	12	11	9	10	16	16	15	16	14	15		12	9	5	5	13	11	1	1	8	7	6	6	12	11	10	11	8	9		33	23	15	12	50	50	1
Cluster of Actin, cytoplasmic 1 OS=Homo sapiens GN=ACTB PE=1 SV=1 (ACTB_HUMAN)	ACTB_HUMAN [5]	42 kDa	1.9	0.016	9	7	8	10	20	22	3	3	10	9	11	11	8	9	24	26	23	22		7	7	6	7	14	15	3	3	7	7	7	8	5	7	18	19	15	15		15	13	11	18	38	37	4
Heterogeneous nuclear ribonucleoprotein R OS=Homo sapiens GN=HNRNPR PE=1 SV=1	HNRPR_HUMAN	71 kDa	1.4	0.099	7	8	17	17	13	12	2	4	10	16	10	9	10	11	13	11	17	15		6	6	14	13	11	10	2	4	8	12	8	8	8	9	11	9	14	13		16	10	23	23	23	21	3
Serine/arginine-rich splicing factor 1 OS=Homo sapiens GN=SRSF1 PE=1 SV=2	SRSF1_HUMAN	28 kDa	1.1	0.26	11	13	14	12	13	12	1	0	11	14	12	13	16	14	11	13	12	13		9	11	14	11	11	10	1	0	10	12	11	12	14	11	10	11	10	11		22	24	29	25	27	28	3
Transketolase OS=Homo sapiens GN=TKT PE=1 SV=3	TKT_HUMAN	68 kDa	1	0.019	16	13	21	19	21	19	2	4	10	11	16	17	20	18	12	13	17	20		12	11	15	12	16	14	2	4	9	10	13	14	16	13	9	11	13	15		34	24	32	32	36	32	2
Splicing factor, proline- and glutamine-rich OS=Homo sapiens GN=SFPQ PE=1 SV=2	SFPQ_HUMAN	76 kDa	1.4	0.011	17	15	10	11	27	23	0	1	23	19	12	10	26	23	24	23	24	23		13	11	8	9	20	18	0	1	17	14	8	8	21	15	19	16	17	18		27	22	14	15	42	35	0
Cluster of RNA-binding motif protein, X chromosome OS=Homo sapiens GN=RBMX PE=1 SV=3 (RBMX_HUMAN)	RBMX_HUMAN	42 kDa	1.1	0.1	22	22	12	12	19	17	2	2	22	20	12	12	22	21	16	15	21	20		17	18	10	9	16	14	2	2	18	16	11	11	18	18	13	13	14	14		45	35	23	21	33	25	5
Nucleolin OS=Homo sapiens GN=NCL PE=1 SV=3	NUCL_HUMAN	77 kDa	1.2	0.46	27	19	14	13	21	22	2	2	23	19	19	13	37	35	17	15	17	15		20	17	10	9	16	16	2	2	19	16	14	10	28	28	13	13	13	13		44	30	19	16	29	31	2
Keratin, type II cytoskeletal 8 OS=Homo sapiens GN=KRT8 PE=1 SV=7	K2C8_HUMAN	54 kDa	1.3	0.015	29	26	13	16	53	50	4	5	30	26	16	17	40	37	54	61	38	36		22	20	12	13	38	36	4	5	23	21	14	14	28	28	39	42	27	24		55	66	23	20	107	104	6
Cluster of Keratin, type II cytoskeletal 8 OS=Homo sapiens GN=KRT8 PE=1 SV=7 (K2C8_HUMAN)	K2C8_HUMAN	54 kDa	1.3	0.015	29	26	13	16	53	50	4	5	30	26	16	17	40	37	54	61	38	36		22	20	12	13	38	36	4	5	23	21	14	14	28	28	39	42	27	24		55	66	23	20	107	104	6
[truncated: 48 more columns]
