# Supplementary material for: Active and Repressive Chromatin-Associated Proteome after MPA Treatment and the Role of Midkine in Epithelial Monolayer Permeability
Source: Int J Mol Sci. 2016 Apr 20;17(4):597. doi: 10.3390/ijms17040597 (PMC4849051; doi:10.3390/ijms17040597)
Supplement: Supplementary file 1 [file ijms-17-00597-s001.zip › ijms-121525-Supplementary Materials/Supplementary Table S4.xlsx]

## Sheet: H3K27me3
Supplementary table S4. List of repressive histone modification (H3K27me3)-associated proteins in controls (DMSO and IgG) and MPA-treated cells.
					Exclusive Unique Spectrum Count																			Exclusive Unique Peptide Count																			Exclusive Spectrum Count
Identified Proteins (552)	Accession Number	Molecular Weight	ANOVA Test (P-Value): *(p <= 0.00145)	Fold Change by Category	DMSO_R_1.1	DMSO_R_1.2	DMSO_R_2.1	DMSO_R_2.2	DMSO_R_3.1	DMSO_R_3.3	IgG.R1	IgG.R2	IgG.R3	IgG.R4	IgG.R5	IgG.R6	MPA_R1.1	MPA_R1.2	MPA_R2.1	MPA_R2.2	MPA_R3.1	MPA_R3.2		DMSO_R_1.1	DMSO_R_1.2	DMSO_R_2.1	DMSO_R_2.2	DMSO_R_3.1	DMSO_R_3.3	IgG.R1	IgG.R2	IgG.R3	IgG.R4	IgG.R5	IgG.R6	MPA_R1.1	MPA_R1.2	MPA_R2.1	MPA_R2.2	MPA_R3.1	MPA_R3.2		DMSO_R_1.1	DMSO_R_1.2	DMSO_R_2.1	DMSO_R_2.2	DMSO_R_3.1	DMSO_R_3.3	IgG.R1
H/ACA ribonucleoprotein complex subunit 2 OS=Homo sapiens GN=NHP2 PE=1 SV=1	NHP2_HUMAN	17 kDa	< 0.00010	4.3	2	1	0	0	0	0	0	0	0	0	0	0	2	1	2	2	3	3		2	1	0	0	0	0	0	0	0	0	0	0	2	1	2	2	2	2		2	1	0	0	0	0	0
Coronin-1C OS=Homo sapiens GN=CORO1C PE=1 SV=1	COR1C_HUMAN	53 kDa	0.00044	0.3	2	1	2	2	2	2	0	0	0	0	0	1	0	0	0	0	1	1		2	1	2	2	2	2	0	0	0	0	0	1	0	0	0	0	1	1		2	1	2	2	2	2	0
Elongation factor 2 OS=Homo sapiens GN=EEF2 PE=1 SV=4	EF2_HUMAN	95 kDa	< 0.00010	0.6	5	5	7	6	5	6	1	0	3	3	4	3	5	4	3	3	4	4		5	5	6	5	5	6	1	0	3	3	4	3	5	4	3	3	4	4		7	8	10	7	7	9	1
Peroxiredoxin-1 OS=Homo sapiens GN=PRDX1 PE=1 SV=1	PRDX1_HUMAN	22 kDa	0.00094	0.6	6	9	5	6	7	8	1	2	3	3	4	5	3	3	3	2	5	7		5	7	3	5	5	6	1	2	3	2	3	4	3	2	2	2	3	6		12	12	10	11	11	12	1
X-ray repair cross-complementing protein 6 OS=Homo sapiens GN=XRCC6 PE=1 SV=2	XRCC6_HUMAN	70 kDa	0.00098	0.2	4	6	5	4	3	3	0	0	4	2	3	3	0	1	1	1	2	2		4	6	4	4	3	3	0	0	4	2	3	3	0	1	1	1	2	2		7	9	6	5	4	5	0
Macrophage migration inhibitory factor OS=Homo sapiens GN=MIF PE=1 SV=4	MIF_HUMAN	12 kDa	0.00058	0.8	5	6	4	2	3	3	1	1	1	0	0	0	2	1	4	3	4	5		4	4	3	2	2	2	1	1	1	0	0	0	2	1	3	3	3	4		10	10	6	4	5	7	2
Thioredoxin OS=Homo sapiens GN=TXN PE=1 SV=3	THIO_HUMAN	12 kDa	< 0.00010	1.1	5	3	5	3	4	4	0	0	1	3	2	2	4	4	4	3	3	5		5	3	5	3	4	4	0	0	1	3	2	2	4	3	4	3	3	5		7	5	5	3	6	5	0
14-3-3 protein beta/alpha OS=Homo sapiens GN=YWHAB PE=1 SV=3	1433B_HUMAN	28 kDa	0.033	1.1	6	6	7	5	5	5	0	0	5	4	3	5	6	5	6	2	7	9		6	5	7	5	4	4	0	0	4	4	3	5	5	5	5	2	6	7		8	8	7	5	6	6	0
14-3-3 protein epsilon OS=Homo sapiens GN=YWHAE PE=1 SV=1	1433E_HUMAN	29 kDa	0.082	1	12	12	8	11	11	11	3	2	8	8	9	6	10	13	10	9	16	16		10	9	6	9	8	8	2	1	5	6	6	5	7	10	8	6	13	13		19	22	12	15	16	19	3
14-3-3 protein eta OS=Homo sapiens GN=YWHAH PE=1 SV=4	1433F_HUMAN	28 kDa	0.027	1.1	0	0	0	1	1	1	0	0	1	1	0	0	0	1	1	0	1	0		0	0	0	1	1	1	0	0	1	1	0	0	0	1	1	0	1	0		0	0	0	1	1	1	0
14-3-3 protein gamma OS=Homo sapiens GN=YWHAG PE=1 SV=2	1433G_HUMAN	28 kDa	0.1	1.2	4	5	4	4	5	5	0	0	4	5	3	3	4	6	3	2	6	7		4	4	4	3	4	4	0	0	4	5	3	3	4	6	3	2	5	6		6	8	4	4	6	8	0
14-3-3 protein theta OS=Homo sapiens GN=YWHAQ PE=1 SV=1	1433T_HUMAN	28 kDa	0.0033	0.8	1	2	2	1	1	2	0	0	0	0	2	1	0	0	2	1	1	1		1	2	2	1	1	2	0	0	0	0	2	1	0	0	2	1	1	1		1	2	2	1	1	3	0
14-3-3 protein zeta/delta OS=Homo sapiens GN=YWHAZ PE=1 SV=1	1433Z_HUMAN	28 kDa	0.022	1	7	6	9	10	5	6	0	0	4	4	6	5	9	7	7	9	7	7		7	6	7	8	5	6	0	0	4	4	6	5	8	7	6	6	6	6		11	12	11	11	6	9	0
Cluster of 14-3-3 protein zeta/delta OS=Homo sapiens GN=YWHAZ PE=1 SV=1 (1433Z_HUMAN)	1433Z_HUMAN [5]	28 kDa	0.015	1.1	22	23	24	24	21	23	1	0	17	18	16	16	25	24	22	17	26	28		22	20	22	20	18	21	1	0	15	17	15	15	21	23	19	13	22	23		32	39	26	26	26	33	1
Long-chain-fatty-acid--CoA ligase 3 OS=Homo sapiens GN=ACSL3 PE=1 SV=3	ACSL3_HUMAN	80 kDa	0.39	0	0	0	0	0	0	2	0	0	0	0	0	0	0	0	0	0	0	0		0	0	0	0	0	2	0	0	0	0	0	0	0	0	0	0	0	0		0	0	0	0	0	2	0
Actin, cytoplasmic 1 OS=Homo sapiens GN=ACTB PE=1 SV=1	ACTB_HUMAN (+1)	42 kDa	0.16	1	9	7	4	4	11	13	2	2	6	6	5	7	7	8	3	3	11	10		6	5	3	3	7	8	2	2	4	4	3	5	5	6	2	2	6	5		14	13	8	12	19	24	3
Cluster of Actin, cytoplasmic 1 OS=Homo sapiens GN=ACTB PE=1 SV=1 (ACTB_HUMAN)	ACTB_HUMAN [3]	42 kDa	0.16	1	13	10	10	9	18	23	3	3	10	9	11	11	11	12	7	8	23	22		9	8	7	6	13	15	3	3	7	7	7	8	8	9	5	6	15	15		22	21	20	24	34	43	4
Beta-actin-like protein 2 OS=Homo sapiens GN=ACTBL2 PE=1 SV=2	ACTBL_HUMAN	42 kDa	0.34	0.8	0	0	0	0	0	0	0	0	0	0	0	0	0	0	0	0	0	1		0	0	0	0	0	0	0	0	0	0	0	0	0	0	0	0	0	1		0	0	0	0	0	0	0
Alpha-actinin-1 OS=Homo sapiens GN=ACTN1 PE=1 SV=2	ACTN1_HUMAN	103 kDa	0.59	1.6	0	0	0	0	0	0	0	0	0	0	0	0	0	0	0	0	0	2		0	0	0	0	0	0	0	0	0	0	0	0	0	0	0	0	0	2		0	0	0	0	0	0	0
Alpha-actinin-4 OS=Homo sapiens GN=ACTN4 PE=1 SV=2	ACTN4_HUMAN	105 kDa	0.11	1.3	5	4	7	5	4	8	0	0	2	1	3	2	6	5	2	0	12	13		5	4	5	4	4	7	0	0	2	1	3	2	6	5	2	0	11	12		6	4	7	5	6	8	0
Cluster of Alpha-actinin-4 OS=Homo sapiens GN=ACTN4 PE=1 SV=2 (ACTN4_HUMAN)	ACTN4_HUMAN [2]	105 kDa	0.11	1.4	5	4	9	5	6	10	0	0	3	1	5	5	7	6	2	0	15	18		5	4	7	4	6	9	0	0	3	1	5	5	7	6	2	0	14	17		6	4	9	5	10	11	0
ADP/ATP translocase 2 OS=Homo sapiens GN=SLC25A5 PE=1 SV=7	ADT2_HUMAN	33 kDa	0.32	0.5	0	0	1	1	0	0	0	0	0	0	1	1	0	0	0	0	1	1		0	0	1	1	0	0	0	0	0	0	1	1	0	0	0	0	1	1		0	0	1	1	0	0	0
Cluster of ADP/ATP translocase 2 OS=Homo sapiens GN=SLC25A5 PE=1 SV=7 (ADT2_HUMAN)	ADT2_HUMAN [2]	33 kDa	0.15	0.4	0	0	3	1	2	2	0	0	0	0	1	1	0	0	0	0	1	2		0	0	3	1	2	2	0	0	0	0	1	1	0	0	0	0	1	2		0	0	3	1	2	2	0
ADP/ATP translocase 3 OS=Homo sapiens GN=SLC25A6 PE=1 SV=4	ADT3_HUMAN	33 kDa	0.022	0	0	0	1	0	0	1	0	0	0	0	0	0	0	0	0	0	0	0		0	0	1	0	0	1	0	0	0	0	0	0	0	0	0	0	0	0		0	0	1	0	0	1	0
Neuroblast differentiation-associated protein AHNAK OS=Homo sapiens GN=AHNAK PE=1 SV=2	AHNK_HUMAN	629 kDa	0.21	0.2	0	0	0	0	5	8	0	0	0	0	0	0	0	0	0	0	2	2		0	0	0	0	5	8	0	0	0	0	0	0	0	0	0	0	2	2		0	0	0	0	5	8	0
Aldo-keto reductase family 1 member C1 OS=Homo sapiens GN=AKR1C1 PE=1 SV=1	AK1C1_HUMAN	37 kDa	0.029	0.2	0	1	0	2	0	1	0	0	0	0	0	0	0	0	0	0	0	0		0	1	0	1	0	1	0	0	0	0	0	0	0	0	0	0	0	0		0	1	0	2	0	1	0
Aldo-keto reductase family 1 member C3 OS=Homo sapiens GN=AKR1C3 PE=1 SV=4	AK1C3_HUMAN	37 kDa	0.21	0.4	2	1	1	2	0	0	0	0	3	1	1	1	1	0	0	0	0	0		1	1	1	1	0	0	0	0	2	1	1	1	1	0	0	0	0	0		2	1	1	2	0	0	0
Cluster of Aldo-keto reductase family 1 member C3 OS=Homo sapiens GN=AKR1C3 PE=1 SV=4 (AK1C3_HUMAN)	AK1C3_HUMAN [2]	37 kDa	0.054	0.3	2	3	3	5	2	1	0	0	3	1	2	2	1	0	0	0	2	1		1	3	3	3	2	1	0	0	2	1	2	2	1	0	0	0	2	1		2	3	4	5	3	1	0
Retinal dehydrogenase 1 OS=Homo sapiens GN=ALDH1A1 PE=1 SV=2	AL1A1_HUMAN	55 kDa	0.04	0	0	1	0	1	1	2	0	0	0	0	2	1	0	0	0	0	0	0		0	1	0	1	1	2	0	0	0	0	1	1	0	0	0	0	0	0		0	1	0	3	1	2	0
Aldehyde dehydrogenase, mitochondrial OS=Homo sapiens GN=ALDH2 PE=1 SV=2	ALDH2_HUMAN	56 kDa	0.42	0.2	0	0	2	3	0	0	0	0	0	0	1	2	0	0	1	1	0	0		0	0	2	3	0	0	0	0	0	0	1	2	0	0	1	1	0	0		0	0	2	4	0	0	0
Fructose-bisphosphate aldolase A OS=Homo sapiens GN=ALDOA PE=1 SV=2	ALDOA_HUMAN	39 kDa	0.063	1	4	5	10	11	9	11	1	1	4	1	10	9	6	5	8	10	15	15		4	5	8	8	8	9	1	1	4	1	8	8	6	4	7	9	12	12		6	7	14	16	16	16	1
Fructose-bisphosphate aldolase C OS=Homo sapiens GN=ALDOC PE=1 SV=2	ALDOC_HUMAN	39 kDa	0.61	0.9	3	2	7	6	5	4	0	1	0	0	8	7	1	0	5	4	9	8		3	2	5	4	4	3	0	1	0	0	6	5	1	0	4	4	7	6		3	2	11	12	10	8	0
RNA demethylase ALKBH5 OS=Homo sapiens GN=ALKBH5 PE=1 SV=2	ALKB5_HUMAN	44 kDa	0.08	0.5	1	2	1	1	0	0	0	0	0	0	0	0	0	1	0	0	1	1		1	2	1	1	0	0	0	0	0	0	0	0	0	1	0	0	1	1		1	3	1	1	0	0	0
Annexin A2 OS=Homo sapiens GN=ANXA2 PE=1 SV=2	ANXA2_HUMAN	39 kDa	0.0078	0.9	17	15	24	22	29	28	1	2	9	10	15	17	17	15	12	15	26	29		14	11	16	15	19	19	1	2	7	9	11	13	13	11	10	13	16	19		31	30	37	33	48	47	1
Annexin A3 OS=Homo sapiens GN=ANXA3 PE=1 SV=3	ANXA3_HUMAN	36 kDa	0.0059	0	0	1	1	1	0	2	0	0	0	0	0	0	0	0	0	0	0	0		0	1	1	1	0	2	0	0	0	0	0	0	0	0	0	0	0	0		0	1	1	1	0	2	0
Annexin A4 OS=Homo sapiens GN=ANXA4 PE=1 SV=4	ANXA4_HUMAN	36 kDa	0.13	0.5	3	6	4	6	4	4	0	1	2	2	5	6	2	2	2	2	3	1		3	6	4	6	4	4	0	1	2	2	5	6	2	2	2	2	3	1		4	7	5	7	6	5	0
Annexin A5 OS=Homo sapiens GN=ANXA5 PE=1 SV=2	ANXA5_HUMAN	36 kDa	0.046	0.7	2	1	1	1	1	0	0	0	0	1	0	0	0	0	1	1	1	1		2	1	1	1	1	0	0	0	0	1	0	0	0	0	1	1	1	1		2	1	1	1	1	0	0
Apoptosis inhibitor 5 OS=Homo sapiens GN=API5 PE=1 SV=3	API5_HUMAN	59 kDa	0.4	1.2	0	2	0	1	0	1	0	0	0	1	0	0	0	3	0	0	1	1		0	2	0	1	0	1	0	0	0	1	0	0	0	2	0	0	1	1		0	2	0	1	0	1	0
Actin-related protein 2/3 complex subunit 4 OS=Homo sapiens GN=ARPC4 PE=1 SV=3	ARPC4_HUMAN	20 kDa	0.62	1	0	0	0	1	1	1	0	0	0	0	1	1	0	0	0	0	2	3		0	0	0	1	1	1	0	0	0	0	1	1	0	0	0	0	2	3		0	0	0	1	2	2	0
Ashwin OS=Homo sapiens GN=C2orf49 PE=1 SV=1	ASHWN_HUMAN	26 kDa	0.13	INF	0	0	0	0	0	0	0	0	0	0	0	0	0	0	0	0	2	3		0	0	0	0	0	0	0	0	0	0	0	0	0	0	0	0	2	3		0	0	0	0	0	0	0
Sodium/potassium-transporting ATPase subunit alpha-1 OS=Homo sapiens GN=ATP1A1 PE=1 SV=1	AT1A1_HUMAN	113 kDa	0.093	0.06	0	1	2	1	3	7	0	0	0	1	2	2	0	0	0	1	0	0		0	1	2	1	3	7	0	0	0	1	2	2	0	0	0	1	0	0		0	1	2	1	4	8	0
Sarcoplasmic/endoplasmic reticulum calcium ATPase 2 OS=Homo sapiens GN=ATP2A2 PE=1 SV=1	AT2A2_HUMAN	115 kDa	0.58	0.3	0	0	1	1	0	1	0	0	0	0	1	2	0	0	0	1	0	0		0	0	1	1	0	1	0	0	0	0	1	2	0	0	0	1	0	0		0	0	1	1	0	1	0
ATPase inhibitor, mitochondrial OS=Homo sapiens GN=ATPIF1 PE=1 SV=1	ATIF1_HUMAN	12 kDa	0.54	2.5	0	1	0	0	0	1	0	0	1	0	0	1	0	0	0	0	1	3		0	1	0	0	0	1	0	0	1	0	0	1	0	0	0	0	1	3		0	1	0	0	0	1	0
ATP synthase subunit alpha, mitochondrial OS=Homo sapiens GN=ATP5A1 PE=1 SV=1	ATPA_HUMAN	60 kDa	0.0077	0.6	7	10	13	10	13	11	1	0	6	2	9	5	3	4	5	5	10	10		7	9	12	8	11	9	1	0	6	2	7	5	3	4	5	5	9	8		11	14	18	13	19	16	1
ATP synthase subunit beta, mitochondrial OS=Homo sapiens GN=ATP5B PE=1 SV=3	ATPB_HUMAN	57 kDa	0.061	0.3	1	2	6	6	6	11	0	0	0	2	6	6	1	1	3	5	3	1		1	2	4	4	5	9	0	0	0	2	4	4	1	1	3	4	3	1		1	2	9	12	11	14	0
ATP synthase subunit gamma, mitochondrial OS=Homo sapiens GN=ATP5C1 PE=1 SV=1	ATPG_HUMAN	33 kDa	0.48	0.8	2	2	2	2	2	2	1	0	1	2	2	2	1	2	1	1	2	2		2	2	2	2	2	2	1	0	1	2	2	2	1	2	1	1	2	2		3	4	3	2	2	2	1
ATP synthase subunit O, mitochondrial OS=Homo sapiens GN=ATP5O PE=1 SV=1	ATPO_HUMAN	23 kDa	0.2	INF	0	0	0	0	0	0	0	0	0	0	0	1	0	0	0	0	2	2		0	0	0	0	0	0	0	0	0	0	0	1	0	0	0	0	2	2		0	0	0	0	0	0	0
BAG family molecular chaperone regulator 2 OS=Homo sapiens GN=BAG2 PE=1 SV=1	BAG2_HUMAN	24 kDa	0.2	2.3	0	0	0	1	1	1	0	0	0	0	0	1	0	0	1	0	2	2		0	0	0	1	1	1	0	0	0	0	0	1	0	0	1	0	2	2		0	0	0	1	1	1	0
Bcl-2-associated transcription factor 1 OS=Homo sapiens GN=BCLAF1 PE=1 SV=2	BCLF1_HUMAN	106 kDa	0.63	0.3	0	5	0	1	0	0	0	0	2	0	1	1	1	0	0	0	0	1		0	5	0	1	0	0	0	0	2	0	1	1	1	0	0	0	0	1		0	6	0	1	0	0	0
Mitotic checkpoint protein BUB3 OS=Homo sapiens GN=BUB3 PE=1 SV=1	BUB3_HUMAN	37 kDa	0.22	INF	0	0	0	0	0	0	0	0	0	0	1	0	0	0	0	0	1	4		0	0	0	0	0	0	0	0	0	0	1	0	0	0	0	0	1	4		0	0	0	0	0	0	0
Complement component 1 Q subcomponent-binding protein, mitochondrial OS=Homo sapiens GN=C1QBP PE=1 SV=1	C1QBP_HUMAN	31 kDa	0.62	0.8	4	3	2	2	1	2	0	0	4	2	1	2	1	2	3	1	2	1		4	3	2	2	1	2	0	0	3	2	1	2	1	2	3	1	2	1		4	4	3	2	1	2	0
CDKN2AIP N-terminal-like protein OS=Homo sapiens GN=CDKN2AIPNL PE=1 SV=1	C2AIL_HUMAN	13 kDa	0.32	2.2	0	0	1	1	1	2	0	0	0	0	2	1	0	0	0	3	2	3		0	0	1	1	1	1	0	0	0	0	2	1	0	0	0	2	2	2		0	0	1	1	1	2	0
Calmodulin OS=Homo sapiens GN=CALM1 PE=1 SV=2	CALM_HUMAN	17 kDa	0.0022	0.4	3	1	3	3	4	4	0	0	1	1	3	3	1	2	2	2	1	2		2	1	2	2	3	3	0	0	1	1	2	2	1	2	2	2	1	2		3	2	4	5	4	5	0
Catalase OS=Homo sapiens GN=CAT PE=1 SV=3	CATA_HUMAN	60 kDa	0.85	0.5	0	0	0	0	0	2	0	0	1	0	0	0	0	0	0	1	0	0		0	0	0	0	0	2	0	0	1	0	0	0	0	0	0	1	0	0		0	0	0	0	0	2	0
F-actin-capping protein subunit alpha-1 OS=Homo sapiens GN=CAPZA1 PE=1 SV=3	CAZA1_HUMAN	33 kDa	0.63	1	0	0	0	1	0	1	0	0	0	0	0	0	0	0	0	0	1	0		0	0	0	1	0	1	0	0	0	0	0	0	0	0	0	0	1	0		0	0	0	1	0	1	0
Cluster of F-actin-capping protein subunit alpha-1 OS=Homo sapiens GN=CAPZA1 PE=1 SV=3 (CAZA1_HUMAN)	CAZA1_HUMAN [2]	33 kDa	0.51	1	0	1	1	1	1	2	0	0	1	0	1	1	0	0	1	0	3	1		0	1	1	1	1	2	0	0	1	0	1	1	0	0	1	0	3	1		0	1	1	1	1	3	0
F-actin-capping protein subunit alpha-2 OS=Homo sapiens GN=CAPZA2 PE=1 SV=3	CAZA2_HUMAN	33 kDa	0.64	1.5	0	0	1	0	0	0	0	0	0	0	0	0	0	0	0	0	1	0		0	0	1	0	0	0	0	0	0	0	0	0	0	0	0	0	1	0		0	0	1	0	0	0	0
Chromobox protein homolog 1 OS=Homo sapiens GN=CBX1 PE=1 SV=1	CBX1_HUMAN	21 kDa	0.64	1	3	6	5	6	4	3	0	0	5	6	5	4	4	5	2	2	6	5		3	5	4	6	4	3	0	0	3	5	5	4	4	4	2	2	5	5		4	7	6	6	5	3	0
Chromobox protein homolog 3 OS=Homo sapiens GN=CBX3 PE=1 SV=4	CBX3_HUMAN	21 kDa	0.36	1	2	1	2	0	5	5	0	0	3	1	0	0	2	4	0	0	5	3		2	1	2	0	3	3	0	0	3	1	0	0	2	4	0	0	3	2		2	1	2	0	5	5	0
Coiled-coil domain-containing protein 124 OS=Homo sapiens GN=CCDC124 PE=1 SV=1	CC124_HUMAN	26 kDa	0.022	1.5	1	2	1	1	1	2	0	0	1	1	1	1	1	2	1	1	1	2		1	2	1	1	1	2	0	0	1	1	1	1	1	2	1	1	1	2		1	2	1	1	1	2	0
Cell division cycle and apoptosis regulator protein 1 OS=Homo sapiens GN=CCAR1 PE=1 SV=2	CCAR1_HUMAN	133 kDa	0.21	0.7	3	4	2	0	1	1	0	0	2	1	1	1	2	1	2	1	1	1		2	4	2	0	1	1	0	0	2	1	1	1	2	1	2	1	1	1		4	5	2	0	1	1	0
Cell division control protein 42 homolog OS=Homo sapiens GN=CDC42 PE=1 SV=2	CDC42_HUMAN	21 kDa	0.02	0.1	1	1	2	0	1	2	0	0	0	1	0	1	0	0	0	0	0	1		1	1	1	0	1	2	0	0	0	1	0	1	0	0	0	0	0	1		1	1	2	0	1	2	0
Cell division cycle 5-like protein OS=Homo sapiens GN=CDC5L PE=1 SV=2	CDC5L_HUMAN	92 kDa	0.37	0.9	2	1	0	1	2	3	0	0	2	0	1	0	0	1	0	0	3	2		2	1	0	1	2	3	0	0	2	0	1	0	0	1	0	0	3	2		2	1	0	1	2	3	0
Cyclin-dependent kinase 1 OS=Homo sapiens GN=CDK1 PE=1 SV=3	CDK1_HUMAN	34 kDa	0.75	0.6	0	0	1	1	1	1	0	0	0	0	1	1	0	0	0	0	2	0		0	0	1	1	1	1	0	0	0	0	1	1	0	0	0	0	2	0		0	0	1	1	1	1	0
10 kDa heat shock protein, mitochondrial OS=Homo sapiens GN=HSPE1 PE=1 SV=2	CH10_HUMAN	11 kDa	0.15	0.7	4	4	4	5	3	3	0	0	0	2	5	3	1	1	2	4	4	6		3	3	4	5	3	3	0	0	0	2	4	3	1	1	2	4	4	5		4	5	6	6	5	6	0
60 kDa heat shock protein, mitochondrial OS=Homo sapiens GN=HSPD1 PE=1 SV=2	CH60_HUMAN	61 kDa	0.03	0.1	0	0	9	8	8	9	0	0	1	1	6	7	0	1	1	1	1	3		0	0	8	7	7	8	0	0	1	1	5	6	0	1	1	1	1	3		0	0	14	16	12	14	0
Calcium homeostasis endoplasmic reticulum protein OS=Homo sapiens GN=CHERP PE=1 SV=3	CHERP_HUMAN	104 kDa	0.48	0.7	2	4	0	0	0	0	0	0	1	0	0	0	2	1	0	0	0	0		2	4	0	0	0	0	0	0	1	0	0	0	2	1	0	0	0	0		2	5	0	0	0	0	0
Charged multivesicular body protein 4b OS=Homo sapiens GN=CHMP4B PE=1 SV=1	CHM4B_HUMAN	25 kDa	0.16	1.4	2	0	1	0	1	2	0	0	0	0	1	1	0	0	1	1	3	2		2	0	1	0	1	2	0	0	0	0	1	1	0	0	1	1	3	2		2	0	2	0	1	2	0
Chromatin target of PRMT1 protein OS=Homo sapiens GN=CHTOP PE=1 SV=2	CHTOP_HUMAN	26 kDa	0.43	1.6	3	2	0	0	2	3	0	0	3	2	0	0	6	4	1	1	2	1		3	2	0	0	2	2	0	0	3	2	0	0	4	4	1	1	2	1		6	2	0	0	3	3	0
Cold-inducible RNA-binding protein OS=Homo sapiens GN=CIRBP PE=1 SV=1	CIRBP_HUMAN	19 kDa	0.12	1	6	6	5	6	6	7	0	1	7	7	5	6	7	6	5	6	7	7		5	4	3	4	5	6	0	1	7	6	3	4	7	6	4	4	5	5		10	10	7	7	8	9	0
Cytoskeleton-associated protein 4 OS=Homo sapiens GN=CKAP4 PE=1 SV=2	CKAP4_HUMAN	66 kDa	0.32	0.8	0	1	0	0	1	3	0	0	0	0	0	0	0	0	0	0	3	1		0	1	0	0	1	3	0	0	0	0	0	0	0	0	0	0	3	1		0	1	0	0	1	3	0
Clathrin heavy chain 1 OS=Homo sapiens GN=CLTC PE=1 SV=5	CLH1_HUMAN	192 kDa	0.0071	0.2	1	1	6	4	6	3	0	0	0	1	3	2	1	1	0	2	0	0		1	1	6	3	5	3	0	0	0	1	2	2	1	1	0	1	0	0		1	1	6	4	7	5	0
Cellular nucleic acid-binding protein OS=Homo sapiens GN=CNBP PE=1 SV=1	CNBP_HUMAN	19 kDa	0.007	0.2	4	2	3	2	1	1	0	0	1	0	2	0	0	0	0	2	1	0		4	2	3	2	1	1	0	0	1	0	2	0	0	0	0	2	1	0		4	3	3	2	1	1	0
Cofilin-1 OS=Homo sapiens GN=CFL1 PE=1 SV=3	COF1_HUMAN	19 kDa	0.068	0.7	3	5	4	4	6	6	1	1	3	4	3	4	3	4	3	2	4	6		3	5	4	3	6	5	1	1	3	4	2	4	3	4	2	2	4	5		6	8	5	5	10	10	2
Coatomer subunit alpha OS=Homo sapiens GN=COPA PE=1 SV=2	COPA_HUMAN	138 kDa	0.026	0.1	0	0	1	1	2	3	0	0	0	0	0	0	0	0	0	0	1	0		0	0	1	1	2	3	0	0	0	0	0	0	0	0	0	0	1	0		0	0	1	1	2	3	0
Coatomer subunit beta' OS=Homo sapiens GN=COPB2 PE=1 SV=2	COPB2_HUMAN	102 kDa	0.39	0	0	0	0	0	0	2	0	0	0	0	0	0	0	0	0	0	0	0		0	0	0	0	0	2	0	0	0	0	0	0	0	0	0	0	0	0		0	0	0	0	0	2	0
Coatomer subunit delta OS=Homo sapiens GN=ARCN1 PE=1 SV=1	COPD_HUMAN	57 kDa	0.65	0.7	0	0	2	0	0	1	0	0	0	0	0	1	0	0	1	0	0	1		0	0	2	0	0	1	0	0	0	0	0	1	0	0	1	0	0	1		0	0	2	0	0	1	0
Coatomer subunit gamma-1 OS=Homo sapiens GN=COPG1 PE=1 SV=1	COPG1_HUMAN	98 kDa	0.15	0	0	0	0	0	2	1	0	0	0	0	0	0	0	0	0	0	0	0		0	0	0	0	2	1	0	0	0	0	0	0	0	0	0	0	0	0		0	0	0	0	2	1	0
Cytochrome c oxidase subunit 2 OS=Homo sapiens GN=MT-CO2 PE=1 SV=1	COX2_HUMAN	26 kDa	0.28	0.7	0	1	1	1	1	2	0	0	1	0	1	1	0	0	1	1	1	1		0	1	1	1	1	2	0	0	1	0	1	1	0	0	1	1	1	1		0	1	2	1	1	2	0
Cleavage and polyadenylation specificity factor subunit 5 OS=Homo sapiens GN=NUDT21 PE=1 SV=1	CPSF5_HUMAN	26 kDa	0.12	1.3	4	4	5	7	6	11	0	0	0	1	6	4	2	1	5	6	13	14		4	3	4	6	5	9	0	0	0	1	5	4	2	1	5	5	10	10		5	4	8	13	10	13	0
Cleavage and polyadenylation specificity factor subunit 6 OS=Homo sapiens GN=CPSF6 PE=1 SV=2	CPSF6_HUMAN	59 kDa	0.73	1.2	2	0	1	1	0	0	0	0	2	1	0	0	1	1	0	1	1	1		2	0	1	1	0	0	0	0	2	1	0	0	1	1	0	1	1	1		2	0	1	1	0	0	0
Cleavage and polyadenylation specificity factor subunit 7 OS=Homo sapiens GN=CPSF7 PE=1 SV=1	CPSF7_HUMAN	52 kDa	0.39	0.8	5	2	0	1	1	2	0	0	3	1	1	1	2	1	1	2	1	1		5	1	0	1	1	2	0	0	3	1	1	1	2	1	1	2	1	1		5	2	0	2	1	2	0
Casein kinase II subunit alpha OS=Homo sapiens GN=CSNK2A1 PE=1 SV=1	CSK21_HUMAN	45 kDa	0.0084	1.2	4	4	5	5	8	4	0	0	2	1	2	4	5	5	4	2	7	8		4	3	4	4	7	4	0	0	2	1	2	4	4	5	3	1	6	7		4	6	6	5	10	6	0
Casein kinase II subunit alpha' OS=Homo sapiens GN=CSNK2A2 PE=1 SV=1	CSK22_HUMAN	41 kDa	0.13	1.4	1	1	1	1	4	2	0	0	1	1	3	0	2	1	2	1	4	3		1	1	1	1	4	2	0	0	1	1	3	0	2	1	2	1	4	3		2	1	1	1	4	2	0
Casein kinase II subunit beta OS=Homo sapiens GN=CSNK2B PE=1 SV=1	CSK2B_HUMAN	25 kDa	0.41	1.4	3	1	1	0	2	5	1	2	3	3	0	0	3	3	0	0	5	7		2	1	1	0	2	5	1	1	2	2	0	0	2	2	0	0	5	5		3	1	1	0	3	8	1
Cleavage stimulation factor subunit 2 OS=Homo sapiens GN=CSTF2 PE=1 SV=1	CSTF2_HUMAN (+1)	61 kDa	0.15	INF	0	0	0	0	0	0	0	0	0	0	0	0	0	0	0	0	1	2		0	0	0	0	0	0	0	0	0	0	0	0	0	0	0	0	1	2		0	0	0	0	0	0	0
Beta-catenin-like protein 1 OS=Homo sapiens GN=CTNNBL1 PE=1 SV=1	CTBL1_HUMAN	65 kDa	0.21	1.4	1	2	0	1	0	1	0	0	1	1	0	0	2	2	0	0	1	2		1	1	0	1	0	1	0	0	1	1	0	0	1	1	0	0	1	2		1	2	0	1	0	1	0
Catenin alpha-1 OS=Homo sapiens GN=CTNNA1 PE=1 SV=1	CTNA1_HUMAN	100 kDa	0.012	0	0	1	0	3	2	1	0	0	0	0	0	0	0	0	0	0	0	0		0	1	0	3	2	1	0	0	0	0	0	0	0	0	0	0	0	0		0	1	0	3	2	1	0
Spliceosome-associated protein CWC15 homolog OS=Homo sapiens GN=CWC15 PE=1 SV=2	CWC15_HUMAN	27 kDa	0.15	INF	0	0	0	0	0	0	0	0	0	0	0	0	0	0	0	0	2	1		0	0	0	0	0	0	0	0	0	0	0	0	0	0	0	0	2	1		0	0	0	0	0	0	0
Calcyclin-binding protein OS=Homo sapiens GN=CACYBP PE=1 SV=2	CYBP_HUMAN	26 kDa	0.37	0.9	1	2	1	0	1	2	0	0	0	1	2	0	0	1	0	2	1	1		1	1	1	0	1	2	0	0	0	1	1	0	0	1	0	1	1	1		1	2	1	0	1	2	0
Cytochrome c OS=Homo sapiens GN=CYCS PE=1 SV=2	CYC_HUMAN	12 kDa	0.09	0.2	1	1	2	0	0	2	0	0	0	0	1	1	0	0	0	1	0	0		1	1	2	0	0	2	0	0	0	0	1	1	0	0	0	1	0	0		1	1	2	0	0	2	0
DDB1- and CUL4-associated factor 7 OS=Homo sapiens GN=DCAF7 PE=1 SV=1	DCAF7_HUMAN	39 kDa	0.026	7	0	0	0	1	0	0	0	0	0	0	0	0	0	0	1	1	2	3		0	0	0	1	0	0	0	0	0	0	0	0	0	0	1	1	2	3		0	0	0	1	0	0	0
ATP-dependent RNA helicase DDX1 OS=Homo sapiens GN=DDX1 PE=1 SV=2	DDX1_HUMAN	82 kDa	0.012	0.5	2	1	2	1	1	1	0	0	0	0	1	1	1	0	1	1	0	2		2	1	2	1	1	1	0	0	0	0	1	1	1	0	1	1	0	2		2	2	2	2	1	2	0
Probable ATP-dependent RNA helicase DDX17 OS=Homo sapiens GN=DDX17 PE=1 SV=2	DDX17_HUMAN	80 kDa	0.21	0.7	6	5	2	2	3	3	0	0	4	1	2	1	3	2	1	1	1	3		6	5	2	2	3	3	0	0	4	1	2	1	3	2	1	1	1	3		9	6	2	2	3	3	0
ATP-dependent RNA helicase DDX3X OS=Homo sapiens GN=DDX3X PE=1 SV=3	DDX3X_HUMAN	73 kDa	0.089	0.6	4	4	2	1	1	0	0	0	1	0	0	0	0	0	1	1	4	3		4	4	2	1	1	0	0	0	1	0	0	0	0	0	1	1	4	3		5	5	2	1	1	0	0
ATP-dependent RNA helicase DDX42 OS=Homo sapiens GN=DDX42 PE=1 SV=1	DDX42_HUMAN	103 kDa	0.065	0.6	3	3	2	2	2	3	0	0	1	2	2	2	0	1	1	1	2	3		3	3	2	2	2	3	0	0	1	2	2	2	0	1	1	1	2	3		3	5	3	3	2	4	0
Probable ATP-dependent RNA helicase DDX5 OS=Homo sapiens GN=DDX5 PE=1 SV=1	DDX5_HUMAN	69 kDa	0.042	0.7	1	2	0	0	1	1	0	0	0	0	0	0	0	0	1	0	1	1		1	2	0	0	1	1	0	0	0	0	0	0	0	0	1	0	1	1		1	2	0	0	1	1	0
7-dehydrocholesterol reductase OS=Homo sapiens GN=DHCR7 PE=1 SV=1	DHCR7_HUMAN	54 kDa	0.56	1.3	0	0	0	0	1	1	0	0	0	0	0	1	0	0	0	0	2	2		0	0	0	0	1	1	0	0	0	0	0	1	0	0	0	0	2	2		0	0	0	0	1	2	0
Glutamate dehydrogenase 1, mitochondrial OS=Homo sapiens GN=GLUD1 PE=1 SV=2	DHE3_HUMAN	61 kDa	0.71	0.8	6	4	8	8	3	3	0	0	6	6	7	5	5	3	4	4	4	4		5	4	6	6	3	2	0	0	5	5	6	5	5	3	4	3	3	4		8	7	9	11	5	4	0
ATP-dependent RNA helicase A OS=Homo sapiens GN=DHX9 PE=1 SV=4	DHX9_HUMAN	141 kDa	0.19	0.9	6	4	1	3	2	4	0	0	4	2	1	1	2	2	3	2	5	5		6	4	1	3	2	3	0	0	4	2	1	1	2	2	3	2	4	4		10	6	2	3	3	4	0
H/ACA ribonucleoprotein complex subunit 4 OS=Homo sapiens GN=DKC1 PE=1 SV=3	DKC1_HUMAN	58 kDa	0.96	0.8	1	2	0	0	0	2	0	0	1	4	1	0	1	1	1	1	0	1		1	2	0	0	0	2	0	0	1	3	1	0	1	1	1	1	0	1		2	2	0	0	0	2	0
Dynein light chain roadblock-type 1 OS=Homo sapiens GN=DYNLRB1 PE=1 SV=3	DLRB1_HUMAN	11 kDa	0.12	2.5	1	0	1	1	0	0	0	0	0	0	1	1	0	0	1	1	2	2		1	0	1	1	0	0	0	0	0	0	1	1	0	0	1	1	2	2		1	0	1	2	0	0	0
DnaJ homolog subfamily C member 9 OS=Homo sapiens GN=DNAJC9 PE=1 SV=1	DNJC9_HUMAN	30 kDa	0.22	1.3	3	2	0	1	1	2	0	0	1	2	1	1	3	2	1	0	3	1		3	2	0	1	1	2	0	0	1	2	1	1	3	2	1	0	3	1		3	2	0	1	1	2	0
Dipeptidyl peptidase 4 OS=Homo sapiens GN=DPP4 PE=1 SV=2	DPP4_HUMAN	88 kDa	0.2	0	0	0	0	0	2	3	0	0	0	0	1	1	0	0	0	0	0	0		0	0	0	0	2	3	0	0	0	0	1	1	0	0	0	0	0	0		0	0	0	0	3	4	0
Dihydropyrimidinase-related protein 2 OS=Homo sapiens GN=DPYSL2 PE=1 SV=1	DPYL2_HUMAN	62 kDa	0.17	0.5	0	0	4	4	6	6	0	0	0	1	4	3	2	1	2	0	2	2		0	0	4	4	6	6	0	0	0	1	4	3	2	1	2	0	2	2		0	0	4	4	6	6	0
Developmentally-regulated GTP-binding protein 1 OS=Homo sapiens GN=DRG1 PE=1 SV=1	DRG1_HUMAN	41 kDa	0.48	2	1	1	0	0	0	0	0	0	0	0	1	0	0	0	0	0	2	2		1	1	0	0	0	0	0	0	0	0	1	0	0	0	0	0	2	2		1	1	0	0	0	0	0
Spliceosome RNA helicase DDX39B OS=Homo sapiens GN=DDX39B PE=1 SV=1	DX39B_HUMAN	49 kDa	0.012	0.6	1	1	1	1	2	2	0	0	0	1	1	0	1	1	1	1	0	0		1	1	1	1	2	2	0	0	0	1	1	0	1	1	1	1	0	0		1	1	2	2	2	2	0
Cytoplasmic dynein 1 heavy chain 1 OS=Homo sapiens GN=DYNC1H1 PE=1 SV=5	DYHC1_HUMAN	532 kDa	0.048	0	0	0	1	0	2	2	0	0	0	0	0	0	0	0	0	0	0	0		0	0	1	0	2	2	0	0	0	0	0	0	0	0	0	0	0	0		0	0	1	0	2	3	0
Trifunctional enzyme subunit beta, mitochondrial OS=Homo sapiens GN=HADHB PE=1 SV=3	ECHB_HUMAN	51 kDa	0.07	0	1	1	2	1	0	0	0	0	0	1	1	0	0	0	0	0	0	0		1	1	2	1	0	0	0	0	0	1	1	0	0	0	0	0	0	0		1	1	3	1	0	0	0
Enoyl-CoA hydratase, mitochondrial OS=Homo sapiens GN=ECHS1 PE=1 SV=4	ECHM_HUMAN	31 kDa	0.2	0.1	0	0	3	3	1	0	0	0	0	0	1	2	0	0	0	0	0	1		0	0	2	2	1	0	0	0	0	0	1	1	0	0	0	0	0	1		0	0	4	4	1	0	0
Endothelial differentiation-related factor 1 OS=Homo sapiens GN=EDF1 PE=1 SV=1	EDF1_HUMAN	16 kDa	0.013	0.2	2	1	2	0	2	2	0	0	1	1	0	0	0	0	1	0	1	1		1	1	1	0	2	2	0	0	1	1	0	0	0	0	1	0	1	1		2	1	2	0	4	4	0
Elongation factor 1-alpha 1 OS=Homo sapiens GN=EEF1A1 PE=1 SV=1	EF1A1_HUMAN (+1)	50 kDa	0.035	1	8	9	9	6	14	9	2	4	7	5	6	8	8	8	6	6	9	13		6	7	7	5	9	7	2	4	6	5	5	6	6	7	5	5	6	8		28	24	14	11	29	24	3
Elongation factor 1-beta OS=Homo sapiens GN=EEF1B2 PE=1 SV=3	EF1B_HUMAN	25 kDa	0.011	1	5	4	3	3	5	6	0	0	2	2	1	3	4	5	2	3	6	6		5	4	3	3	4	5	0	0	2	2	1	3	4	4	2	3	6	6		6	5	3	4	7	7	0
Elongation factor 1-delta OS=Homo sapiens GN=EEF1D PE=1 SV=5	EF1D_HUMAN	31 kDa	0.076	0.9	8	6	7	6	9	9	0	0	6	6	5	5	7	6	3	3	11	12		7	5	5	5	8	8	0	0	5	5	4	5	6	5	3	2	10	9		14	11	10	8	14	13	0
Elongation factor 1-gamma OS=Homo sapiens GN=EEF1G PE=1 SV=3	EF1G_HUMAN	50 kDa	0.095	0.8	2	3	1	4	5	6	0	0	0	1	1	1	2	1	0	0	5	7		1	2	1	3	4	5	0	0	0	1	1	1	2	1	0	0	4	5		2	3	1	4	5	7	0
Elongation factor Tu, mitochondrial OS=Homo sapiens GN=TUFM PE=1 SV=2	EFTU_HUMAN	50 kDa	0.25	0.3	0	1	2	2	0	1	0	0	0	0	2	1	1	0	1	0	0	0		0	1	2	2	0	1	0	0	0	0	2	1	1	0	1	0	0	0		0	1	3	2	0	1	0
Eukaryotic translation initiation factor 3 subunit B OS=Homo sapiens GN=EIF3B PE=1 SV=3	EIF3B_HUMAN	92 kDa	0.3	0.7	2	1	0	2	2	3	0	0	2	2	1	1	1	1	0	1	2	3		2	1	0	2	2	3	0	0	2	2	1	1	1	1	0	1	2	3		3	2	0	2	3	5	0
Eukaryotic translation initiation factor 3 subunit G OS=Homo sapiens GN=EIF3G PE=1 SV=2	EIF3G_HUMAN	36 kDa	0.17	7	0	0	0	0	0	1	0	0	0	0	0	0	0	0	0	0	3	3		0	0	0	0	0	1	0	0	0	0	0	0	0	0	0	0	3	3		0	0	0	0	0	1	0
Eukaryotic translation initiation factor 3 subunit I OS=Homo sapiens GN=EIF3I PE=1 SV=1	EIF3I_HUMAN	37 kDa	0.26	1.8	0	0	3	3	5	6	0	0	0	1	2	3	1	0	2	3	10	12		0	0	2	3	4	5	0	0	0	1	2	3	1	0	2	2	9	9		0	0	5	3	7	9	0
ELAV-like protein 1 OS=Homo sapiens GN=ELAVL1 PE=1 SV=2	ELAV1_HUMAN	36 kDa	0.02	1	3	3	1	1	0	2	0	0	0	0	0	0	0	3	1	1	2	2		3	3	1	1	0	2	0	0	0	0	0	0	0	2	1	1	2	2		3	4	1	1	0	2	0
Emerin OS=Homo sapiens GN=EMD PE=1 SV=1	EMD_HUMAN	29 kDa	0.28	3	1	0	0	0	0	0	0	0	2	1	1	1	1	0	0	0	2	0		1	0	0	0	0	0	0	0	2	1	1	1	1	0	0	0	2	0		1	0	0	0	0	0	0
Alpha-enolase OS=Homo sapiens GN=ENO1 PE=1 SV=2	ENOA_HUMAN	47 kDa	0.017	0.7	13	14	19	17	17	18	1	1	9	7	13	12	8	7	11	11	16	14		12	14	13	12	16	14	1	1	9	7	12	10	8	7	9	8	13	13		21	23	30	26	25	29	1
Endoplasmin OS=Homo sapiens GN=HSP90B1 PE=1 SV=1	ENPL_HUMAN	92 kDa	0.16	0	1	0	1	0	1	1	0	0	0	0	1	3	0	0	0	0	0	0		1	0	1	0	1	1	0	0	0	0	1	3	0	0	0	0	0	0		1	0	1	0	2	2	0
Enhancer of rudimentary homolog OS=Homo sapiens GN=ERH PE=1 SV=1	ERH_HUMAN	12 kDa	0.33	1.4	3	4	1	0	4	4	1	1	2	3	3	2	5	6	2	2	4	4		2	3	1	0	2	3	1	1	2	3	2	1	2	3	2	2	2	2		8	9	1	0	9	7	1
Epidermal growth factor receptor kinase substrate 8-like protein 3 OS=Homo sapiens GN=EPS8L3 PE=1 SV=2	ES8L3_HUMAN	67 kDa	0.39	INF	0	0	0	0	0	0	0	0	0	0	0	0	0	0	0	0	0	2		0	0	0	0	0	0	0	0	0	0	0	0	0	0	0	0	0	2		0	0	0	0	0	0	0
RNA-binding protein EWS OS=Homo sapiens GN=EWSR1 PE=1 SV=1	EWS_HUMAN	68 kDa	0.1	1	10	8	5	5	9	9	0	0	8	6	5	5	10	8	3	3	8	8		7	6	3	3	8	7	0	0	6	4	3	3	8	6	2	2	6	6		25	19	8	8	16	17	0
Ezrin OS=Homo sapiens GN=EZR PE=1 SV=4	EZRI_HUMAN	69 kDa	0.054	0.4	1	2	3	2	5	4	0	0	2	0	2	3	1	1	0	1	3	1		1	2	3	2	5	3	0	0	2	0	2	3	1	1	0	1	3	1		1	3	3	2	5	5	0
Cluster of Ezrin OS=Homo sapiens GN=EZR PE=1 SV=4 (EZRI_HUMAN)	EZRI_HUMAN [2]	69 kDa	0.013	0.4	3	4	4	3	5	5	0	0	2	0	3	4	1	1	0	1	4	2		3	4	4	3	5	4	0	0	2	0	3	4	1	1	0	1	4	2		3	5	5	3	5	7	0
Hsc70-interacting protein OS=Homo sapiens GN=ST13 PE=1 SV=2	F10A1_HUMAN	41 kDa	0.067	0.1	2	1	1	1	0	1	0	0	1	0	1	1	0	0	0	0	0	1		2	1	1	1	0	1	0	0	1	0	1	1	0	0	0	0	0	1		3	1	1	1	0	1	0
Protein FAM98A OS=Homo sapiens GN=FAM98A PE=1 SV=1	FA98A_HUMAN	55 kDa	0.2	0	1	3	0	0	0	0	0	0	0	0	0	0	0	0	0	0	0	0		1	3	0	0	0	0	0	0	0	0	0	0	0	0	0	0	0	0		1	3	0	0	0	0	0
Protein FAM98B OS=Homo sapiens GN=FAM98B PE=1 SV=1	FA98B_HUMAN	37 kDa	0.13	0.6	2	2	0	1	1	3	0	0	1	1	1	0	1	2	0	0	1	2		2	2	0	1	1	3	0	0	1	1	1	0	1	2	0	0	1	2		3	3	0	1	1	3	0
Fatty acid synthase OS=Homo sapiens GN=FASN PE=1 SV=3	FAS_HUMAN	273 kDa	0.031	0	0	0	2	1	4	5	0	0	0	0	1	0	0	0	0	0	0	0		0	0	2	1	4	5	0	0	0	0	1	0	0	0	0	0	0	0		0	0	2	1	4	6	0
rRNA 2'-O-methyltransferase fibrillarin OS=Homo sapiens GN=FBL PE=1 SV=2	FBRL_HUMAN	34 kDa	0.55	0.9	14	13	7	3	6	3	0	0	8	7	5	7	9	9	4	4	9	11		11	11	6	3	4	3	0	0	7	6	5	7	7	7	4	4	7	9		25	23	7	4	7	3	0
Flap endonuclease 1 OS=Homo sapiens GN=FEN1 PE=1 SV=1	FEN1_HUMAN	43 kDa	0.33	1.5	1	1	0	0	0	0	0	0	0	0	0	0	0	0	0	0	1	2		1	1	0	0	0	0	0	0	0	0	0	0	0	0	0	0	1	2		1	1	0	0	0	0	0
Peptidyl-prolyl cis-trans isomerase FKBP11 OS=Homo sapiens GN=FKBP11 PE=1 SV=1	FKB11_HUMAN	22 kDa	0.038	0.5	1	0	1	1	2	1	0	0	1	0	0	0	1	1	0	0	1	1		1	0	1	1	2	1	0	0	1	0	0	0	1	1	0	0	1	1		1	0	1	1	3	2	0
Filamin-A OS=Homo sapiens GN=FLNA PE=1 SV=4	FLNA_HUMAN	281 kDa	0.034	0	0	0	1	1	3	5	0	0	0	0	0	0	0	0	0	0	0	0		0	0	1	1	3	5	0	0	0	0	0	0	0	0	0	0	0	0		0	0	1	1	4	5	0
Filamin-B OS=Homo sapiens GN=FLNB PE=1 SV=2	FLNB_HUMAN	278 kDa	0.011	0.2	1	3	11	7	14	19	0	0	1	2	3	3	4	1	0	2	2	3		1	3	10	7	13	17	0	0	1	2	3	2	4	1	0	2	2	3		1	3	12	7	18	21	0
Filamin-C OS=Homo sapiens GN=FLNC PE=1 SV=3	FLNC_HUMAN	291 kDa	0.015	0	0	0	4	2	8	5	0	0	0	0	0	0	0	0	0	0	0	0		0	0	4	2	8	5	0	0	0	0	0	0	0	0	0	0	0	0		0	0	4	2	9	5	0
Fragile X mental retardation protein 1 OS=Homo sapiens GN=FMR1 PE=1 SV=1	FMR1_HUMAN	71 kDa	1	INF	0	0	0	0	0	0	0	0	0	0	0	0	0	0	0	0	0	0		0	0	0	0	0	0	0	0	0	0	0	0	0	0	0	0	0	0		0	0	0	0	0	0	0
Far upstream element-binding protein 1 OS=Homo sapiens GN=FUBP1 PE=1 SV=3	FUBP1_HUMAN	68 kDa	0.097	0.9	10	6	4	3	6	5	1	1	4	3	2	3	7	3	4	3	8	8		9	6	4	3	6	5	1	1	4	3	2	3	6	3	4	3	7	8		14	11	5	4	9	7	1
Far upstream element-binding protein 2 OS=Homo sapiens GN=KHSRP PE=1 SV=4	FUBP2_HUMAN	73 kDa	0.069	1.1	7	5	4	4	4	4	0	0	5	3	4	4	5	6	4	2	7	8		6	5	4	4	4	4	0	0	5	3	4	4	5	6	4	2	7	8		12	9	6	6	7	7	0
RNA-binding protein FUS OS=Homo sapiens GN=FUS PE=1 SV=1	FUS_HUMAN	53 kDa	0.088	1	15	13	8	8	14	16	1	1	12	11	9	10	15	15	7	5	14	15		10	10	5	5	10	11	1	1	8	7	6	6	10	11	5	3	8	9		36	31	16	15	29	32	1
Cluster of Fragile X mental retardation syndrome-related protein 1 OS=Homo sapiens GN=FXR1 PE=1 SV=3 (FXR1_HUMAN)	FXR1_HUMAN	70 kDa	0.48	0.6	0	1	0	0	1	2	0	0	1	1	0	0	0	0	0	1	1	1		0	1	0	0	1	2	0	0	1	1	0	0	0	0	0	1	1	1		0	2	0	0	1	2	0
Fragile X mental retardation syndrome-related protein 1 OS=Homo sapiens GN=FXR1 PE=1 SV=3	FXR1_HUMAN	70 kDa	0.48	0.6	0	1	0	0	0	1	0	0	1	1	0	0	0	0	0	1	0	0		0	1	0	0	0	1	0	0	1	1	0	0	0	0	0	1	0	0		0	2	0	0	0	1	0
Ras GTPase-activating protein-binding protein 1 OS=Homo sapiens GN=G3BP1 PE=1 SV=1	G3BP1_HUMAN	52 kDa	0.13	0.7	2	1	1	1	1	2	0	0	1	1	1	1	1	0	1	1	1	3		2	1	1	1	1	2	0	0	1	1	1	1	1	0	1	1	1	3		3	2	1	1	1	2	0
Ras GTPase-activating protein-binding protein 2 OS=Homo sapiens GN=G3BP2 PE=1 SV=2	G3BP2_HUMAN	54 kDa	0.07	0.7	1	3	0	0	1	1	0	0	0	0	0	0	1	1	0	0	1	1		1	3	0	0	1	1	0	0	0	0	0	0	1	1	0	0	1	1		1	3	0	0	1	1	0
Glyceraldehyde-3-phosphate dehydrogenase OS=Homo sapiens GN=GAPDH PE=1 SV=3	G3P_HUMAN	36 kDa	0.025	0.8	6	5	10	9	10	8	2	3	5	3	6	8	5	4	7	8	6	11		5	4	10	9	9	7	2	3	4	3	6	8	4	3	7	8	6	9		9	9	12	13	15	18	5
Glucose-6-phosphate isomerase OS=Homo sapiens GN=GPI PE=1 SV=4	G6PI_HUMAN	63 kDa	0.7	0.9	0	1	2	2	0	1	0	0	0	1	2	1	0	0	0	1	2	2		0	1	2	2	0	1	0	0	0	1	2	1	0	0	0	1	2	2		0	1	2	2	0	2	0
H/ACA ribonucleoprotein complex subunit 1 OS=Homo sapiens GN=GAR1 PE=1 SV=1	GAR1_HUMAN	22 kDa	0.59	1.2	4	4	1	3	2	1	1	2	2	3	2	2	3	2	2	2	3	3		3	3	1	2	2	1	1	2	1	2	1	1	2	2	1	1	3	3		6	7	3	5	4	2	2
Guanine nucleotide-binding protein subunit beta-2-like 1 OS=Homo sapiens GN=GNB2L1 PE=1 SV=3	GBLP_HUMAN	35 kDa	0.16	0.8	4	4	3	2	4	3	0	0	1	2	2	2	0	1	2	2	4	6		3	3	2	1	3	2	0	0	1	1	1	1	0	1	1	1	3	5		7	6	4	2	5	3	0
Rab GDP dissociation inhibitor beta OS=Homo sapiens GN=GDI2 PE=1 SV=2	GDIB_HUMAN	51 kDa	0.1	0.4	0	0	2	2	2	3	0	0	0	0	1	2	1	0	0	0	1	2		0	0	2	2	2	3	0	0	0	0	1	2	1	0	0	0	1	2		0	0	3	3	2	3	0
Glutamine--fructose-6-phosphate aminotransferase [isomerizing] 1 OS=Homo sapiens GN=GFPT1 PE=1 SV=3	GFPT1_HUMAN	79 kDa	0.39	0.6	1	1	2	2	3	4	0	0	2	1	2	3	1	1	1	1	1	1		1	1	2	2	2	3	0	0	2	1	2	3	1	1	1	1	1	1		1	2	3	2	4	5	0
GTP cyclohydrolase 1 feedback regulatory protein OS=Homo sapiens GN=GCHFR PE=1 SV=3	GFRP_HUMAN	10 kDa	0.64	1.5	0	0	2	2	0	0	0	0	0	0	2	1	1	1	2	2	0	0		0	0	2	2	0	0	0	0	0	0	2	1	1	1	2	2	0	0		0	0	2	2	0	0	0
Glutamine synthetase OS=Homo sapiens GN=GLUL PE=1 SV=4	GLNA_HUMAN	42 kDa	0.56	0.5	0	0	2	0	0	0	0	0	0	0	0	0	0	0	0	1	0	0		0	0	2	0	0	0	0	0	0	0	0	0	0	0	0	1	0	0		0	0	2	0	0	0	0
Guanine nucleotide-binding protein-like 1 OS=Homo sapiens GN=GNL1 PE=1 SV=2	GNL1_HUMAN	69 kDa	0.15	0	0	0	2	1	0	0	0	0	0	0	0	0	0	0	0	0	0	0		0	0	2	1	0	0	0	0	0	0	0	0	0	0	0	0	0	0		0	0	2	1	0	0	0
Stress-70 protein, mitochondrial OS=Homo sapiens GN=HSPA9 PE=1 SV=2	GRP75_HUMAN	74 kDa	0.031	0.04	0	0	7	6	5	5	0	0	1	1	5	4	1	0	0	0	0	0		0	0	7	6	5	5	0	0	1	1	5	4	1	0	0	0	0	0		0	0	8	7	6	7	0
78 kDa glucose-regulated protein OS=Homo sapiens GN=HSPA5 PE=1 SV=2	GRP78_HUMAN	72 kDa	0.0098	0.4	4	7	8	9	9	15	0	0	1	1	6	8	1	2	2	4	5	6		4	7	8	9	9	15	0	0	1	1	6	8	1	2	2	4	5	6		5	8	8	9	11	18	0
Glutathione S-transferase P OS=Homo sapiens GN=GSTP1 PE=1 SV=2	GSTP1_HUMAN	23 kDa	0.0084	0.9	11	8	9	9	6	7	2	1	5	5	6	8	4	3	9	10	7	7		10	8	8	8	5	6	2	1	5	5	5	7	4	3	7	8	7	7		16	16	13	11	12	11	2
Solute carrier family 2, facilitated glucose transporter member 1 OS=Homo sapiens GN=SLC2A1 PE=1 SV=2	GTR1_HUMAN	54 kDa	0.32	0.9	1	1	1	1	1	3	0	0	1	1	1	1	1	1	1	1	1	2		1	1	1	1	1	3	0	0	1	1	1	1	1	1	1	1	1	2		1	2	2	2	2	4	0
Solute carrier family 2, facilitated glucose transporter member 3 OS=Homo sapiens GN=SLC2A3 PE=1 SV=1	GTR3_HUMAN	54 kDa	0.25	0.5	1	0	1	1	4	5	0	0	0	0	1	1	0	0	0	1	2	2		1	0	1	1	3	4	0	0	0	0	1	1	0	0	0	1	2	2		1	0	1	1	4	6	0
Histone H1.0 OS=Homo sapiens GN=H1F0 PE=1 SV=3	H10_HUMAN	21 kDa	0.21	0.5	5	5	1	1	3	4	0	1	3	2	1	1	3	3	0	0	2	1		4	5	1	1	3	3	0	1	3	2	1	1	2	3	0	0	2	1		7	7	1	1	3	5	0
Histone H1.2 OS=Homo sapiens GN=HIST1H1C PE=1 SV=2	H12_HUMAN	21 kDa	0.089	0.8	4	4	1	1	5	3	0	0	2	3	1	1	4	3	0	0	1	3		4	4	1	1	5	3	0	0	2	3	1	1	4	3	0	0	1	3		5	5	1	1	5	3	0
Histone H1.3 OS=Homo sapiens GN=HIST1H1D PE=1 SV=2	H13_HUMAN	22 kDa	0.078	0.8	1	2	1	2	2	1	0	0	2	2	0	0	2	2	0	0	0	1		1	2	1	2	2	1	0	0	2	2	0	0	2	2	0	0	0	1		1	2	1	3	3	1	0
Cluster of Histone H1.3 OS=Homo sapiens GN=HIST1H1D PE=1 SV=2 (H13_HUMAN)	H13_HUMAN [4]	22 kDa	0.12	0.8	12	17	6	6	13	8	1	0	7	7	8	4	10	8	4	4	8	14		12	15	6	6	12	8	1	0	7	7	8	4	9	8	4	4	8	11		16	22	6	9	19	9	1
Histone H1.4 OS=Homo sapiens GN=HIST1H1E PE=1 SV=2	H14_HUMAN	22 kDa	0.12	0.9	0	0	2	2	0	0	0	0	0	0	2	1	0	0	1	0	0	0		0	0	2	2	0	0	0	0	0	0	2	1	0	0	1	0	0	0		0	0	2	3	0	0	0
Histone H1.5 OS=Homo sapiens GN=HIST1H1B PE=1 SV=3	H15_HUMAN	23 kDa	0.74	0.8	1	0	0	0	1	1	0	0	1	1	1	0	2	1	0	0	2	1		1	0	0	0	1	1	0	0	1	1	1	0	1	1	0	0	2	1		2	0	0	0	3	1	0
Histone H1x OS=Homo sapiens GN=H1FX PE=1 SV=1	H1X_HUMAN	22 kDa	0.028	0.7	2	2	0	0	2	3	0	0	0	0	0	0	1	1	0	0	2	2		2	2	0	0	2	3	0	0	0	0	0	0	1	1	0	0	2	2		2	2	0	0	2	3	0
Histone H2A type 2-B OS=Homo sapiens GN=HIST2H2AB PE=1 SV=3	H2A2B_HUMAN	14 kDa	1	INF	0	0	0	0	0	0	0	0	0	0	0	0	0	0	0	0	0	0		0	0	0	0	0	0	0	0	0	0	0	0	0	0	0	0	0	0		0	0	0	0	0	0	0
Histone H2A type 2-C OS=Homo sapiens GN=HIST2H2AC PE=1 SV=4	H2A2C_HUMAN	14 kDa	0.0029	0.9	3	1	1	1	1	1	0	0	0	0	1	1	1	2	1	1	2	3		2	1	1	1	1	1	0	0	0	0	1	1	1	1	1	1	2	2		4	1	1	1	1	1	0
Histone H2A type 3 OS=Homo sapiens GN=HIST3H2A PE=1 SV=3	H2A3_HUMAN (+1)	14 kDa	0.005	0.8	3	3	0	0	1	0	0	0	0	0	0	0	0	0	0	0	3	1		3	2	0	0	1	0	0	0	0	0	0	0	0	0	0	0	3	1		4	3	0	0	1	0	0
Cluster of Histone H2A type 3 OS=Homo sapiens GN=HIST3H2A PE=1 SV=3 (H2A3_HUMAN)	H2A3_HUMAN [4]	14 kDa	0.0074	0.9	11	9	5	5	9	10	2	1	3	2	4	3	6	7	4	5	10	14		9	7	4	4	9	9	1	1	3	2	3	2	6	6	3	4	9	11		22	15	7	6	15	15	4
Histone H2A.V OS=Homo sapiens GN=H2AFV PE=1 SV=3	H2AV_HUMAN (+1)	14 kDa	0.28	2.2	0	0	0	0	0	1	0	0	0	0	0	0	1	0	0	0	1	0		0	0	0	0	0	1	0	0	0	0	0	0	1	0	0	0	1	0		0	0	0	0	0	1	0
Histone H2A.x OS=Homo sapiens GN=H2AFX PE=1 SV=2	H2AX_HUMAN	15 kDa	0.0073	0.8	1	0	0	1	2	3	0	0	0	0	0	0	0	0	0	1	1	4		1	0	0	1	2	3	0	0	0	0	0	0	0	0	0	1	1	4		2	0	0	1	4	4	0
Core histone macro-H2A.1 OS=Homo sapiens GN=H2AFY PE=1 SV=4	H2AY_HUMAN	40 kDa	0.71	0.5	3	1	0	1	0	0	0	0	1	1	1	1	1	1	0	0	1	0		3	1	0	1	0	0	0	0	1	1	1	1	1	1	0	0	1	0		4	1	0	1	0	0	0
Histone H2B type 1-D OS=Homo sapiens GN=HIST1H2BD PE=1 SV=2	H2B1D_HUMAN	14 kDa	0.061	0.7	0	0	0	0	0	0	0	0	1	0	0	0	0	1	0	0	0	0		0	0	0	0	0	0	0	0	1	0	0	0	0	1	0	0	0	0		0	0	0	0	0	0	0
Histone H2B type 1-K OS=Homo sapiens GN=HIST1H2BK PE=1 SV=3	H2B1K_HUMAN	14 kDa	1	INF	0	0	0	0	0	0	0	0	0	0	0	0	0	0	0	0	0	0		0	0	0	0	0	0	0	0	0	0	0	0	0	0	0	0	0	0		0	0	0	0	0	0	0
Histone H2B type 2-E OS=Homo sapiens GN=HIST2H2BE PE=1 SV=3	H2B2E_HUMAN	14 kDa	0.17	0.8	0	1	0	0	0	0	0	0	0	0	0	0	0	0	0	0	2	1		0	1	0	0	0	0	0	0	0	0	0	0	0	0	0	0	2	1		0	1	0	0	0	0	0
Cluster of Histone H2B type 2-E OS=Homo sapiens GN=HIST2H2BE PE=1 SV=3 (H2B2E_HUMAN)	H2B2E_HUMAN [2]	14 kDa	0.14	0.8	8	13	3	3	11	10	2	3	7	5	4	3	5	6	2	3	13	9		6	10	3	3	9	8	2	3	5	4	4	3	5	6	2	3	10	8		18	20	10	12	17	17	8
Histone H3.1 OS=Homo sapiens GN=HIST1H3A PE=1 SV=2	H31_HUMAN (+1)	15 kDa	0.032	0.6	1	1	0	0	1	1	0	0	0	0	0	0	1	0	0	0	1	1		1	1	0	0	1	1	0	0	0	0	0	0	1	0	0	0	1	1		1	1	0	0	1	1	0
Cluster of Histone H3.1 OS=Homo sapiens GN=HIST1H3A PE=1 SV=2 (H31_HUMAN)	H31_HUMAN [3]	15 kDa	0.038	0.6	6	6	3	4	5	7	0	0	2	1	4	5	2	4	1	1	5	7		6	5	2	3	5	6	0	0	2	1	4	5	2	4	1	1	5	6		9	9	3	4	7	13	0
Histone H3.3 OS=Homo sapiens GN=H3F3A PE=1 SV=2	H33_HUMAN	15 kDa	0.047	0.6	0	0	0	0	0	0	0	0	0	0	0	0	0	0	0	0	0	1		0	0	0	0	0	0	0	0	0	0	0	0	0	0	0	0	0	1		0	0	0	0	0	0	0
Histone H4 OS=Homo sapiens GN=HIST1H4A PE=1 SV=2	H4_HUMAN	11 kDa	0.3	1.1	11	12	3	3	13	13	2	2	8	8	5	4	8	8	8	7	13	15		7	9	2	2	8	8	2	2	5	5	3	4	6	5	5	4	8	9		30	26	3	5	23	21	3
28 kDa heat- and acid-stable phosphoprotein OS=Homo sapiens GN=PDAP1 PE=1 SV=1	HAP28_HUMAN	21 kDa	0.025	0.7	4	7	3	3	8	4	0	0	4	0	3	1	4	5	1	1	3	4		4	6	3	3	7	4	0	0	4	0	3	1	4	5	1	1	3	4		5	8	4	4	9	4	0
High mobility group protein HMG-I/HMG-Y OS=Homo sapiens GN=HMGA1 PE=1 SV=3	HMGA1_HUMAN	12 kDa	0.71	1.2	1	1	2	1	3	2	0	0	2	2	2	2	5	4	1	1	0	1		1	1	2	1	3	1	0	0	2	1	1	1	4	3	1	1	0	1		3	1	2	1	3	3	0
High mobility group protein B1 OS=Homo sapiens GN=HMGB1 PE=1 SV=3	HMGB1_HUMAN	25 kDa	0.74	0.7	0	0	0	0	1	0	0	0	2	0	0	1	1	0	0	0	0	0		0	0	0	0	1	0	0	0	2	0	0	1	1	0	0	0	0	0		0	0	0	0	1	0	0
High mobility group protein B2 OS=Homo sapiens GN=HMGB2 PE=1 SV=2	HMGB2_HUMAN	24 kDa	0.7	1	0	1	1	1	0	0	0	0	1	0	1	1	0	2	0	0	1	1		0	1	1	1	0	0	0	0	1	0	1	1	0	2	0	0	1	1		0	1	1	1	0	0	0
Non-histone chromosomal protein HMG-14 OS=Homo sapiens GN=HMGN1 PE=1 SV=3	HMGN1_HUMAN	11 kDa	0.54	1.1	2	1	1	0	1	1	0	0	2	2	0	1	3	3	0	0	1	1		1	1	1	0	1	1	0	0	1	1	0	1	2	2	0	0	1	1		3	2	1	0	2	1	0
Non-histone chromosomal protein HMG-17 OS=Homo sapiens GN=HMGN2 PE=1 SV=3	HMGN2_HUMAN	9 kDa	0.75	1.1	3	6	0	2	3	3	0	1	4	3	3	3	3	5	0	2	2	2		2	4	0	1	2	2	0	1	3	1	3	2	2	3	0	2	2	1		7	9	0	2	3	6	0
Cluster of Non-histone chromosomal protein HMG-17 OS=Homo sapiens GN=HMGN2 PE=1 SV=3 (HMGN2_HUMAN)	HMGN2_HUMAN [2]	9 kDa	0.58	1.3	3	6	0	2	3	3	0	1	4	3	4	3	6	7	0	3	2	3		2	4	0	1	2	2	0	1	3	1	4	2	4	4	0	3	2	2		7	9	0	2	3	6	0
High mobility group nucleosome-binding domain-containing protein 3 OS=Homo sapiens GN=HMGN3 PE=1 SV=2	HMGN3_HUMAN	11 kDa	0.024	0.6	2	2	3	4	3	2	0	0	0	1	2	2	3	2	1	1	0	2		2	1	3	2	2	2	0	0	0	1	2	1	2	1	1	1	0	1		2	2	3	4	3	3	0
High mobility group nucleosome-binding domain-containing protein 4 OS=Homo sapiens GN=HMGN4 PE=1 SV=3	HMGN4_HUMAN	10 kDa	0.026	INF	0	0	0	0	0	0	0	0	0	0	1	0	2	2	0	1	0	1		0	0	0	0	0	0	0	0	0	0	1	0	1	1	0	1	0	1		0	0	0	0	0	0	0
Heterogeneous nuclear ribonucleoprotein D-like OS=Homo sapiens GN=HNRPDL PE=1 SV=3	HNRDL_HUMAN	46 kDa	0.24	0.9	0	1	0	1	0	1	0	0	0	1	0	1	0	1	0	0	0	1		0	1	0	1	0	1	0	0	0	1	0	1	0	1	0	0	0	1		0	1	0	1	0	1	0
Cluster of Heterogeneous nuclear ribonucleoprotein H OS=Homo sapiens GN=HNRNPH1 PE=1 SV=4 (HNRH1_HUMAN)	HNRH1_HUMAN	49 kDa	0.019	0.5	4	4	1	1	2	2	0	0	2	1	1	1	2	1	1	1	1	2		3	4	1	1	2	2	0	0	2	1	1	1	2	1	1	1	1	2		7	6	1	1	3	3	0
Heterogeneous nuclear ribonucleoprotein H OS=Homo sapiens GN=HNRNPH1 PE=1 SV=4	HNRH1_HUMAN	49 kDa	0.015	0.5	1	1	0	0	0	0	0	0	0	0	0	0	1	0	0	0	0	0		1	1	0	0	0	0	0	0	0	0	0	0	1	0	0	0	0	0		1	2	0	0	0	0	0
Heterogeneous nuclear ribonucleoprotein H2 OS=Homo sapiens GN=HNRNPH2 PE=1 SV=1	HNRH2_HUMAN	49 kDa	1	INF	0	0	0	0	0	0	0	0	1	0	0	0	0	0	0	0	0	0		0	0	0	0	0	0	0	0	1	0	0	0	0	0	0	0	0	0		0	0	0	0	0	0	0
Heterogeneous nuclear ribonucleoprotein H3 OS=Homo sapiens GN=HNRNPH3 PE=1 SV=2	HNRH3_HUMAN	37 kDa	0.073	0.7	7	4	3	4	6	5	0	0	5	4	3	2	5	6	2	2	5	5		6	3	2	3	5	4	0	0	5	4	2	2	5	6	2	2	4	4		12	8	5	6	9	7	0
Heterogeneous nuclear ribonucleoprotein U-like protein 1 OS=Homo sapiens GN=HNRNPUL1 PE=1 SV=2	HNRL1_HUMAN	96 kDa	0.12	0.4	4	5	2	3	2	1	0	0	3	1	3	1	2	3	0	1	1	1		4	5	2	3	2	1	0	0	3	1	3	1	2	3	0	1	1	1		4	6	2	3	2	1	0
Heterogeneous nuclear ribonucleoproteins C1/C2 OS=Homo sapiens GN=HNRNPC PE=1 SV=4	HNRPC_HUMAN	34 kDa	0.62	1	7	4	3	4	8	9	3	5	6	5	6	4	7	6	3	4	8	8		5	4	3	4	6	6	2	5	5	4	5	3	6	5	3	4	7	6		15	11	5	6	22	20	5
Heterogeneous nuclear ribonucleoprotein D0 OS=Homo sapiens GN=HNRNPD PE=1 SV=1	HNRPD_HUMAN	38 kDa	0.081	0.8	5	2	1	1	1	2	0	0	2	1	1	1	2	1	1	1	2	2		5	2	1	1	1	2	0	0	2	1	1	1	2	1	1	1	2	2		6	5	2	2	2	3	0
Heterogeneous nuclear ribonucleoprotein F OS=Homo sapiens GN=HNRNPF PE=1 SV=3	HNRPF_HUMAN	46 kDa	0.028	0.5	1	4	1	1	0	1	0	0	3	1	0	1	1	0	1	0	0	1		1	4	1	1	0	1	0	0	3	1	0	1	1	0	1	0	0	1		2	4	1	1	0	1	0
Heterogeneous nuclear ribonucleoprotein K OS=Homo sapiens GN=HNRNPK PE=1 SV=1	HNRPK_HUMAN	51 kDa	0.022	0.8	29	20	14	16	17	21	2	0	17	11	11	9	17	15	13	11	19	18		22	17	12	15	15	17	2	0	15	11	9	7	17	13	11	10	16	15		62	54	20	25	34	37	2
Heterogeneous nuclear ribonucleoprotein L OS=Homo sapiens GN=HNRNPL PE=1 SV=2	HNRPL_HUMAN	64 kDa	0.21	0.9	10	9	3	4	5	3	1	0	6	6	3	3	8	7	2	4	8	10		9	7	3	4	5	3	1	0	6	6	3	3	7	7	2	4	8	9		18	17	4	5	7	5	2
Heterogeneous nuclear ribonucleoprotein M OS=Homo sapiens GN=HNRNPM PE=1 SV=3	HNRPM_HUMAN	78 kDa	0.12	0.8	3	2	1	0	2	4	0	0	2	0	1	1	2	3	1	1	1	1		3	2	1	0	2	4	0	0	2	0	1	1	2	3	1	1	1	1		3	2	1	0	2	4	0
Heterogeneous nuclear ribonucleoprotein Q OS=Homo sapiens GN=SYNCRIP PE=1 SV=2	HNRPQ_HUMAN	70 kDa	0.3	0.9	24	21	5	11	5	5	2	3	10	8	8	11	11	8	11	8	17	20		18	16	5	10	4	4	2	2	8	7	7	8	8	6	10	7	13	17		40	39	6	13	7	8	3
Heterogeneous nuclear ribonucleoprotein R OS=Homo sapiens GN=HNRNPR PE=1 SV=1	HNRPR_HUMAN	71 kDa	0.43	1	20	18	8	8	9	10	2	4	10	16	10	9	10	9	16	9	17	15		16	14	7	7	7	8	2	4	8	12	8	8	8	8	12	8	14	13		41	40	13	12	18	21	3
Heterogeneous nuclear ribonucleoprotein U OS=Homo sapiens GN=HNRNPU PE=1 SV=6	HNRPU_HUMAN	91 kDa	0.27	0.8	13	12	4	6	11	11	0	0	11	10	6	6	10	7	5	2	9	8		10	11	4	5	8	8	0	0	8	9	4	5	9	6	3	2	8	8		19	19	5	8	16	16	0
Hornerin OS=Homo sapiens GN=HRNR PE=1 SV=2	HORN_HUMAN	282 kDa	0.85	2	0	0	0	1	0	0	0	0	0	0	0	1	0	2	0	0	0	0		0	0	0	1	0	0	0	0	0	0	0	1	0	2	0	0	0	0		0	0	0	1	0	0	0
Heterochromatin protein 1-binding protein 3 OS=Homo sapiens GN=HP1BP3 PE=1 SV=1	HP1B3_HUMAN	61 kDa	1	1	1	2	0	0	0	0	0	0	1	1	1	0	1	1	0	0	0	0		1	2	0	0	0	0	0	0	1	1	1	0	1	1	0	0	0	0		1	2	0	0	0	0	0
Heat shock protein HSP 90-alpha OS=Homo sapiens GN=HSP90AA1 PE=1 SV=5	HS90A_HUMAN	85 kDa	0.013	0.4	1	1	2	2	4	2	0	0	1	1	2	1	0	0	2	1	1	2		1	1	2	2	4	2	0	0	1	1	2	1	0	0	2	1	1	2		2	1	3	3	4	2	0
Heat shock protein HSP 90-beta OS=Homo sapiens GN=HSP90AB1 PE=1 SV=4	HS90B_HUMAN	83 kDa	0.0036	0.4	2	2	4	4	4	4	0	0	1	1	4	1	0	1	1	1	2	2		2	2	4	4	4	4	0	0	1	1	4	1	0	1	1	1	2	2		3	3	5	4	6	5	0
Cluster of Heat shock protein HSP 90-beta OS=Homo sapiens GN=HSP90AB1 PE=1 SV=4 (HS90B_HUMAN)	HS90B_HUMAN [2]	83 kDa	0.0036	0.4	6	7	10	8	12	13	0	0	4	4	10	5	2	2	5	2	6	7		6	6	9	7	10	11	0	0	3	3	9	4	1	2	5	2	5	6		9	9	12	9	16	16	0
Heat shock 70 kDa protein 1A/1B OS=Homo sapiens GN=HSPA1A PE=1 SV=5	HSP71_HUMAN	70 kDa	0.043	0.7	5	3	5	6	6	6	0	0	1	2	4	6	0	2	4	4	9	7		5	3	5	6	4	5	0	0	1	2	4	5	0	2	3	3	7	6		8	5	8	11	9	9	0
Heat shock 70 kDa protein 4 OS=Homo sapiens GN=HSPA4 PE=1 SV=4	HSP74_HUMAN	94 kDa	0.07	0	1	0	1	0	1	2	0	0	0	0	1	1	0	0	0	0	0	0		1	0	1	0	1	2	0	0	0	0	1	1	0	0	0	0	0	0		1	0	1	0	1	3	0
Heat shock cognate 71 kDa protein OS=Homo sapiens GN=HSPA8 PE=1 SV=1	HSP7C_HUMAN	71 kDa	0.0044	0.7	4	3	5	5	6	8	1	1	3	1	3	4	4	3	3	4	8	7		3	3	5	5	5	6	1	1	3	1	2	3	4	3	2	3	7	6		6	6	8	8	10	13	1
Isocitrate dehydrogenase [NADP] cytoplasmic OS=Homo sapiens GN=IDH1 PE=1 SV=2	IDHC_HUMAN	47 kDa	0.56	0.5	0	0	0	0	0	2	0	0	0	0	0	0	0	0	0	0	1	0		0	0	0	0	0	2	0	0	0	0	0	0	0	0	0	0	1	0		0	0	0	0	0	2	0
Eukaryotic translation initiation factor 1A, X-chromosomal OS=Homo sapiens GN=EIF1AX PE=1 SV=2	IF1AX_HUMAN (+1)	16 kDa	0.31	0.2	1	2	1	2	0	0	0	0	0	0	2	3	0	0	0	0	0	1		1	2	1	1	0	0	0	0	0	0	2	2	0	0	0	0	0	1		1	2	1	2	0	0	0
Cluster of Insulin-like growth factor 2 mRNA-binding protein 1 OS=Homo sapiens GN=IGF2BP1 PE=1 SV=2 (IF2B1_HUMAN)	IF2B1_HUMAN	63 kDa	0.015	0.5	5	3	3	4	3	2	0	0	1	2	3	2	0	2	2	1	2	1		4	2	2	4	2	2	0	0	1	1	2	2	0	1	1	1	2	1		8	3	5	4	3	2	0
Insulin-like growth factor 2 mRNA-binding protein 1 OS=Homo sapiens GN=IGF2BP1 PE=1 SV=2	IF2B1_HUMAN	63 kDa	0.015	0.5	5	3	2	3	3	2	0	0	1	2	3	2	0	2	2	1	2	1		4	2	1	3	2	2	0	0	1	1	2	2	0	1	1	1	2	1		8	3	2	3	3	2	0
Insulin-like growth factor 2 mRNA-binding protein 2 OS=Homo sapiens GN=IGF2BP2 PE=1 SV=2	IF2B2_HUMAN	66 kDa	0.86	0.8	1	2	0	0	0	1	0	0	2	1	1	1	0	0	1	1	0	1		1	2	0	0	0	1	0	0	2	1	1	1	0	0	1	1	0	1		1	2	0	0	0	1	0
Insulin-like growth factor 2 mRNA-binding protein 3 OS=Homo sapiens GN=IGF2BP3 PE=1 SV=2	IF2B3_HUMAN	64 kDa	1	INF	0	0	0	0	0	0	0	0	0	0	0	0	0	0	0	0	0	0		0	0	0	0	0	0	0	0	0	0	0	0	0	0	0	0	0	0		0	0	0	0	0	0	0
Eukaryotic initiation factor 4A-I OS=Homo sapiens GN=EIF4A1 PE=1 SV=1	IF4A1_HUMAN (+1)	46 kDa	0.41	0.9	1	1	0	1	1	1	0	0	1	1	1	1	1	1	1	0	1	1		1	1	0	1	1	1	0	0	1	1	1	1	1	1	1	0	1	1		2	3	0	1	2	1	0
Eukaryotic initiation factor 4A-III OS=Homo sapiens GN=EIF4A3 PE=1 SV=4	IF4A3_HUMAN	47 kDa	0.28	0.9	6	4	3	2	5	5	0	0	3	2	3	4	2	2	1	2	6	7		5	4	2	1	4	4	0	0	3	2	2	3	2	2	1	1	5	6		8	5	4	2	7	7	0
Eukaryotic translation initiation factor 4B OS=Homo sapiens GN=EIF4B PE=1 SV=2	IF4B_HUMAN	69 kDa	0.13	0.7	4	5	2	1	5	5	0	0	5	3	1	0	3	3	1	1	4	2		3	5	2	1	4	5	0	0	5	2	1	0	2	3	1	1	4	1		4	5	2	2	5	5	0
Eukaryotic translation initiation factor 4H OS=Homo sapiens GN=EIF4H PE=1 SV=5	IF4H_HUMAN	27 kDa	0.58	0.7	2	2	2	1	1	1	0	0	1	1	1	3	0	0	1	1	2	2		2	2	2	1	1	1	0	0	1	1	1	2	0	0	1	1	2	2		2	2	3	2	1	1	0
Eukaryotic translation initiation factor 5A-1 OS=Homo sapiens GN=EIF5A PE=1 SV=2	IF5A1_HUMAN	17 kDa	0.25	0.8	0	1	1	0	2	2	0	0	0	0	0	1	0	0	0	1	1	3		0	1	1	0	2	2	0	0	0	0	0	1	0	0	0	1	1	3		0	1	1	0	2	2	0
Eukaryotic translation initiation factor 6 OS=Homo sapiens GN=EIF6 PE=1 SV=1	IF6_HUMAN	27 kDa	0.87	0.9	3	1	3	2	2	2	0	0	3	4	3	3	1	3	2	3	2	1		3	1	3	2	2	2	0	0	3	3	2	3	1	3	1	3	2	1		3	1	3	3	2	2	0
Ig gamma-3 chain C region OS=Homo sapiens GN=IGHG3 PE=1 SV=2	IGHG3_HUMAN	41 kDa	0.61	1.1	1	1	1	1	1	1	1	1	2	2	1	1	2	2	1	1	1	1		1	1	1	1	1	1	1	1	2	2	1	1	2	1	1	1	1	1		3	2	4	3	4	4	3
Interleukin enhancer-binding factor 2 OS=Homo sapiens GN=ILF2 PE=1 SV=2	ILF2_HUMAN	43 kDa	0.12	0.9	5	5	9	8	5	7	1	1	2	1	6	7	2	1	4	5	8	10		3	3	6	6	4	5	1	1	1	1	5	5	1	1	3	3	6	7		8	8	10	12	10	17	1
Cluster of Interleukin enhancer-binding factor 3 OS=Homo sapiens GN=ILF3 PE=1 SV=3 (ILF3_HUMAN)	ILF3_HUMAN	95 kDa	0.27	1	9	11	2	1	4	3	0	0	3	4	3	2	10	6	1	1	5	8		7	9	2	1	3	3	0	0	3	4	3	2	8	4	1	1	3	6		11	16	2	1	4	3	0
Interleukin enhancer-binding factor 3 OS=Homo sapiens GN=ILF3 PE=1 SV=3	ILF3_HUMAN	95 kDa	0.27	1	6	7	2	1	1	3	0	0	2	3	3	1	7	4	1	1	3	5		5	6	2	1	1	3	0	0	2	3	3	1	6	3	1	1	2	4		7	9	2	1	1	3	0
Ras GTPase-activating-like protein IQGAP1 OS=Homo sapiens GN=IQGAP1 PE=1 SV=1	IQGA1_HUMAN	189 kDa	0.18	0.6	1	1	1	1	0	1	0	0	0	0	0	1	0	0	0	0	1	2		1	1	1	1	0	1	0	0	0	0	0	1	0	0	0	0	1	2		1	1	1	1	0	1	0
Keratin, type I cytoskeletal 10 OS=Homo sapiens GN=KRT10 PE=1 SV=6	K1C10_HUMAN	59 kDa	0.39	1.2	12	9	5	5	28	24	1	0	3	3	13	13	34	32	1	1	7	9		12	8	5	5	20	18	1	0	3	3	11	12	24	24	1	1	6	6		12	10	6	6	41	40	1
Keratin, type I cytoskeletal 14 OS=Homo sapiens GN=KRT14 PE=1 SV=4	K1C14_HUMAN	52 kDa	0.39	0	0	0	0	0	0	0	0	0	0	0	0	0	0	0	0	0	0	0		0	0	0	0	0	0	0	0	0	0	0	0	0	0	0	0	0	0		0	0	0	0	0	0	0
Keratin, type I cytoskeletal 15 OS=Homo sapiens GN=KRT15 PE=1 SV=3	K1C15_HUMAN	49 kDa	1	INF	1	1	0	0	1	1	0	0	1	1	0	0	0	1	0	0	0	0		1	1	0	0	1	1	0	0	1	1	0	0	0	1	0	0	0	0		1	1	0	0	3	3	0
Keratin, type I cytoskeletal 18 OS=Homo sapiens GN=KRT18 PE=1 SV=2	K1C18_HUMAN	48 kDa	0.13	0.9	14	8	4	3	24	23	1	2	10	10	3	2	12	9	4	4	20	19		12	8	4	3	17	19	1	2	8	8	3	2	10	7	4	4	14	14		22	15	5	4	34	34	1
Cluster of Keratin, type I cytoskeletal 19 OS=Homo sapiens GN=KRT19 PE=1 SV=4 (K1C19_HUMAN)	K1C19_HUMAN	44 kDa	0.095	0.8	25	20	10	13	37	36	1	1	19	18	11	9	15	20	6	9	31	28		19	17	9	11	26	25	1	1	15	16	10	8	12	17	6	9	23	21		46	38	16	19	64	60	1
Keratin, type I cytoskeletal 19 OS=Homo sapiens GN=KRT19 PE=1 SV=4	K1C19_HUMAN	44 kDa	0.087	0.8	22	18	9	11	33	32	0	1	17	16	10	8	13	17	5	8	29	25		16	15	8	9	22	21	0	1	13	14	9	7	10	14	5	8	21	18		41	34	14	16	55	51	0
Keratin, type I cytoskeletal 9 OS=Homo sapiens GN=KRT9 PE=1 SV=3	K1C9_HUMAN	62 kDa	0.16	2.4	2	2	2	3	10	8	0	0	5	4	6	6	18	19	3	2	7	5		2	2	2	3	10	8	0	0	5	4	6	6	16	18	3	2	7	5		2	2	3	3	12	12	0
Cluster of Keratin, type I cuticular Ha1 OS=Homo sapiens GN=KRT31 PE=2 SV=3 (K1H1_HUMAN)	K1H1_HUMAN	47 kDa	0.12	INF	0	0	0	0	0	0	4	5	0	0	0	0	0	0	0	0	0	0		0	0	0	0	0	0	4	5	0	0	0	0	0	0	0	0	0	0		0	0	0	0	0	0	11
Keratin, type I cuticular Ha1 OS=Homo sapiens GN=KRT31 PE=2 SV=3	K1H1_HUMAN	47 kDa	0.13	INF	0	0	0	0	0	0	3	3	0	0	0	0	0	0	0	0	0	0		0	0	0	0	0	0	3	3	0	0	0	0	0	0	0	0	0	0		0	0	0	0	0	0	7
Keratin, type II cytoskeletal 2 epidermal OS=Homo sapiens GN=KRT2 PE=1 SV=2	K22E_HUMAN	65 kDa	0.37	1.6	3	1	1	0	11	8	1	0	1	0	2	2	12	14	0	0	0	0		3	1	1	0	9	6	1	0	1	0	2	2	10	11	0	0	0	0		3	1	1	0	13	9	1
Keratin, type II cytoskeletal 1 OS=Homo sapiens GN=KRT1 PE=1 SV=6	K2C1_HUMAN	66 kDa	0.25	1.5	9	8	10	8	13	14	2	2	6	4	13	12	25	20	2	4	12	11		8	7	9	8	11	13	2	2	6	4	10	11	22	18	2	4	10	9		14	13	14	12	21	21	2
Keratin, type II cytoskeletal 5 OS=Homo sapiens GN=KRT5 PE=1 SV=3	K2C5_HUMAN	62 kDa	0.29	1.7	0	0	0	0	1	1	0	0	0	0	0	0	3	2	0	0	0	0		0	0	0	0	1	1	0	0	0	0	0	0	3	2	0	0	0	0		0	0	0	0	1	1	0
Keratin, type II cytoskeletal 6B OS=Homo sapiens GN=KRT6B PE=1 SV=5	K2C6B_HUMAN	60 kDa	0.18	1.4	0	0	2	2	2	2	0	1	0	0	1	1	4	3	0	1	0	0		0	0	2	2	2	2	0	1	0	0	1	1	3	3	0	1	0	0		0	0	2	3	3	2	0
Cluster of Keratin, type II cytoskeletal 6B OS=Homo sapiens GN=KRT6B PE=1 SV=5 (K2C6B_HUMAN)	K2C6B_HUMAN [2]	60 kDa	0.18	1.3	0	0	2	2	3	3	0	1	0	0	1	1	7	5	0	1	0	0		0	0	2	2	3	3	0	1	0	0	1	1	6	5	0	1	0	0		0	0	2	3	4	3	0
Cluster of Keratin, type II cytoskeletal 8 OS=Homo sapiens GN=KRT8 PE=1 SV=7 (K2C8_HUMAN)	K2C8_HUMAN	54 kDa	0.18	0.9	33	31	16	13	43	45	4	5	30	26	16	17	35	31	14	15	38	36		27	24	13	11	33	35	4	5	23	21	14	14	28	24	12	13	27	24		69	68	26	21	81	86	6
Keratin, type II cytoskeletal 8 OS=Homo sapiens GN=KRT8 PE=1 SV=7	K2C8_HUMAN	54 kDa	0.18	0.9	32	31	16	13	42	44	4	5	30	26	16	17	35	31	14	15	36	34		26	24	13	11	32	34	4	5	23	21	14	14	28	24	12	13	25	22		68	68	26	21	80	85	6
Creatine kinase B-type OS=Homo sapiens GN=CKB PE=1 SV=1	KCRB_HUMAN	43 kDa	0.0025	0.7	11	9	10	9	12	10	4	2	7	5	6	6	11	8	5	3	7	8		11	9	9	9	11	10	4	2	7	5	5	5	11	8	4	3	6	7		21	17	14	14	22	20	6
KH domain-containing, RNA-binding, signal transduction-associated protein 1 OS=Homo sapiens GN=KHDRBS1 PE=1 SV=1	KHDR1_HUMAN	48 kDa	0.12	1	14	10	3	3	6	4	0	1	6	5	0	0	7	5	2	3	12	12		10	8	3	3	5	4	0	1	5	5	0	0	5	5	2	3	10	10		18	19	3	4	7	6	0
Pyruvate kinase isozymes M1/M2 OS=Homo sapiens GN=PKM PE=1 SV=4	KPYM_HUMAN	58 kDa	0.0087	0.5	9	7	9	11	10	15	0	0	3	4	8	9	3	3	5	6	9	8		7	6	7	10	8	13	0	0	3	4	7	8	2	2	4	5	8	7		11	9	14	16	15	23	0
Putative keratin-87 protein OS=Homo sapiens GN=KRT87P PE=5 SV=4	KR87P_HUMAN	29 kDa	1	INF	0	0	0	0	0	0	0	0	0	0	0	0	0	0	0	0	0	0		0	0	0	0	0	0	0	0	0	0	0	0	0	0	0	0	0	0		0	0	0	0	0	0	0
Keratin, type I cuticular Ha6 OS=Homo sapiens GN=KRT36 PE=1 SV=1	KRT36_HUMAN	52 kDa	1	INF	0	0	0	0	0	0	1	1	0	0	0	0	0	0	0	0	0	0		0	0	0	0	0	0	1	1	0	0	0	0	0	0	0	0	0	0		0	0	0	0	0	0	4
Keratin, type II cuticular Hb2 OS=Homo sapiens GN=KRT82 PE=1 SV=3	KRT82_HUMAN	57 kDa	0.39	INF	0	0	0	0	0	0	1	0	0	0	0	0	0	0	0	0	0	0		0	0	0	0	0	0	1	0	0	0	0	0	0	0	0	0	0	0		0	0	0	0	0	0	1
Keratin, type II cuticular Hb3 OS=Homo sapiens GN=KRT83 PE=1 SV=2	KRT83_HUMAN	54 kDa	0.16	INF	0	0	0	0	0	0	2	1	0	0	0	0	0	0	0	0	0	0		0	0	0	0	0	0	2	1	0	0	0	0	0	0	0	0	0	0		0	0	0	0	0	0	3
Cluster of Keratin, type II cuticular Hb3 OS=Homo sapiens GN=KRT83 PE=1 SV=2 (KRT83_HUMAN)	KRT83_HUMAN [3]	54 kDa	0.15	INF	0	0	0	0	0	0	11	15	0	0	0	0	0	0	0	0	0	0		0	0	0	0	0	0	10	12	0	0	0	0	0	0	0	0	0	0		0	0	0	0	0	0	16
Keratin, type II cuticular Hb5 OS=Homo sapiens GN=KRT85 PE=1 SV=1	KRT85_HUMAN	56 kDa	0.16	INF	0	0	0	0	0	0	3	3	0	0	0	0	0	0	0	0	0	0		0	0	0	0	0	0	3	3	0	0	0	0	0	0	0	0	0	0		0	0	0	0	0	0	3
Lupus La protein OS=Homo sapiens GN=SSB PE=1 SV=2	LA_HUMAN	47 kDa	0.03	0.5	5	6	4	3	2	2	0	0	1	1	4	2	2	3	2	0	3	3		4	5	3	3	2	2	0	0	1	1	4	2	2	3	2	0	3	3		7	7	5	4	2	3	0
Lamina-associated polypeptide 2, isoforms beta/gamma OS=Homo sapiens GN=TMPO PE=1 SV=2	LAP2B_HUMAN	51 kDa	0.18	0.5	0	3	1	1	2	7	0	0	1	1	1	0	0	0	0	0	4	4		0	3	1	1	2	6	0	0	1	1	1	0	0	0	0	0	4	4		0	4	1	1	3	7	0
LIM and SH3 domain protein 1 OS=Homo sapiens GN=LASP1 PE=1 SV=2	LASP1_HUMAN	30 kDa	0.24	1.3	0	0	1	0	2	0	0	0	0	0	0	0	2	1	0	0	1	0		0	0	1	0	2	0	0	0	0	0	0	0	2	1	0	0	1	0		0	0	1	0	2	0	0
Lamin-B receptor OS=Homo sapiens GN=LBR PE=1 SV=2	LBR_HUMAN	71 kDa	0.18	0.7	2	3	2	1	0	0	0	0	1	0	0	1	0	0	1	1	3	2		2	3	2	1	0	0	0	0	1	0	0	1	0	0	1	1	3	2		2	4	3	1	0	0	0
L-lactate dehydrogenase A chain OS=Homo sapiens GN=LDHA PE=1 SV=2	LDHA_HUMAN	37 kDa	0.4	0.9	2	3	5	5	4	4	0	0	3	2	4	4	1	1	3	2	8	9		2	3	5	4	4	4	0	0	3	2	4	4	1	1	3	2	7	7		2	3	9	7	6	7	0
L-lactate dehydrogenase B chain OS=Homo sapiens GN=LDHB PE=1 SV=2	LDHB_HUMAN	37 kDa	0.28	1.3	1	1	4	4	3	4	0	0	0	1	5	5	2	1	2	2	8	5		1	1	4	4	2	3	0	0	0	1	5	4	2	1	2	2	7	5		1	1	5	5	5	6	0
Galectin-3 OS=Homo sapiens GN=LGALS3 PE=1 SV=5	LEG3_HUMAN	26 kDa	0.18	0.4	2	2	2	1	2	2	0	0	1	0	4	2	0	0	1	0	1	2		2	2	1	1	1	1	0	0	1	0	2	2	0	0	1	0	1	1		2	2	3	1	3	2	0
Protein lin-7 homolog C OS=Homo sapiens GN=LIN7C PE=1 SV=1	LIN7C_HUMAN	22 kDa	0.29	3	0	0	0	0	0	1	0	0	0	0	0	0	0	0	0	0	2	1		0	0	0	0	0	1	0	0	0	0	0	0	0	0	0	0	2	1		0	0	0	0	0	1	0
Prelamin-A/C OS=Homo sapiens GN=LMNA PE=1 SV=1	LMNA_HUMAN	74 kDa	0.14	0.6	14	16	2	2	11	17	0	0	8	8	2	4	7	6	0	0	11	14		11	12	2	2	8	12	0	0	7	8	2	3	6	5	0	0	9	11		15	23	2	3	12	17	0
Lamin-B1 OS=Homo sapiens GN=LMNB1 PE=1 SV=2	LMNB1_HUMAN	66 kDa	0.08	0.5	8	8	1	2	8	9	0	0	4	3	1	1	1	1	1	0	7	7		8	8	1	2	8	9	0	0	4	3	1	1	1	1	1	0	7	7		9	8	1	2	10	14	0
Cluster of Lamin-B1 OS=Homo sapiens GN=LMNB1 PE=1 SV=2 (LMNB1_HUMAN)	LMNB1_HUMAN [2]	66 kDa	0.063	0.5	10	10	1	3	11	11	0	0	4	5	1	1	1	1	1	0	8	10		10	10	1	3	11	11	0	0	4	5	1	1	1	1	1	0	8	10		11	10	1	3	13	17	0
Lamin-B2 OS=Homo sapiens GN=LMNB2 PE=1 SV=3	LMNB2_HUMAN	68 kDa	0.11	0.5	1	1	0	1	1	1	0	0	0	1	0	0	0	0	0	0	0	1		1	1	0	1	1	1	0	0	0	1	0	0	0	0	0	0	0	1		1	1	0	1	1	1	0
Leucine-rich repeat-containing protein 59 OS=Homo sapiens GN=LRRC59 PE=1 SV=1	LRC59_HUMAN	35 kDa	0.016	0.6	3	2	3	2	3	3	0	0	1	0	0	1	0	0	1	0	4	4		2	2	2	1	2	2	0	0	1	0	0	1	0	0	1	0	4	3		3	2	3	2	3	3	0
Protein LSM14 homolog A OS=Homo sapiens GN=LSM14A PE=1 SV=3	LS14A_HUMAN	51 kDa	0.32	1.3	5	4	0	1	2	2	0	0	2	1	1	2	3	1	2	1	4	4		5	4	0	1	2	2	0	0	2	1	1	2	3	1	2	1	4	4		5	4	0	1	3	2	0
U6 snRNA-associated Sm-like protein LSm2 OS=Homo sapiens GN=LSM2 PE=1 SV=1	LSM2_HUMAN	11 kDa	0.3	1.2	2	2	3	3	3	3	0	1	3	2	3	3	2	1	3	3	3	3		2	2	2	2	2	2	0	1	3	2	2	2	2	1	2	2	2	2		3	2	3	3	5	6	0
U6 snRNA-associated Sm-like protein LSm3 OS=Homo sapiens GN=LSM3 PE=1 SV=2	LSM3_HUMAN	12 kDa	0.028	0.8	1	1	1	1	3	1	0	0	0	0	0	1	0	1	1	1	2	2		1	1	1	1	3	1	0	0	0	0	0	1	0	1	1	1	2	2		2	2	2	2	4	1	0
U6 snRNA-associated Sm-like protein LSm7 OS=Homo sapiens GN=LSM7 PE=1 SV=1	LSM7_HUMAN	12 kDa	0.077	1	1	1	0	1	1	1	0	0	0	0	1	0	0	0	1	1	2	1		1	1	0	1	1	1	0	0	0	0	1	0	0	0	1	1	2	1		1	1	0	1	1	2	0
U6 snRNA-associated Sm-like protein LSm8 OS=Homo sapiens GN=LSM8 PE=1 SV=3	LSM8_HUMAN	10 kDa	0.25	1.2	2	2	4	3	4	3	0	0	2	1	4	3	1	2	3	3	5	6		2	2	2	2	3	2	0	0	2	1	3	2	1	2	2	2	4	4		3	3	4	4	5	5	0
Microtubule-associated protein RP/EB family member 1 OS=Homo sapiens GN=MAPRE1 PE=1 SV=3	MARE1_HUMAN	30 kDa	0.051	1.2	4	5	3	3	7	6	0	0	5	2	3	3	6	6	4	4	7	7		3	4	2	2	5	5	0	0	4	2	2	2	5	5	2	3	5	5		8	6	3	4	8	9	0
Matrin-3 OS=Homo sapiens GN=MATR3 PE=1 SV=2	MATR3_HUMAN	95 kDa	0.33	0.3	5	3	0	0	1	1	0	0	3	1	0	0	1	2	0	0	0	0		4	3	0	0	1	1	0	0	2	1	0	0	1	2	0	0	0	0		5	3	0	0	1	1	0
Malate dehydrogenase, cytoplasmic OS=Homo sapiens GN=MDH1 PE=1 SV=4	MDHC_HUMAN	36 kDa	0.41	1.6	1	1	3	4	1	1	0	0	1	0	4	3	3	2	4	3	2	1		1	1	3	4	1	1	0	0	1	0	4	3	3	2	4	3	2	1		1	2	3	4	1	1	0
Malate dehydrogenase, mitochondrial OS=Homo sapiens GN=MDH2 PE=1 SV=3	MDHM_HUMAN	36 kDa	0.62	0.7	1	3	3	7	2	3	0	0	1	0	8	2	1	1	2	2	3	3		1	3	3	7	2	3	0	0	1	0	7	2	1	1	2	2	3	3		1	3	3	8	2	3	0
Protein mago nashi homolog 2 OS=Homo sapiens GN=MAGOHB PE=1 SV=1	MGN2_HUMAN (+1)	17 kDa	0.067	0.8	8	5	2	1	8	6	0	0	4	2	1	2	7	4	1	0	6	5		6	4	2	1	4	5	0	0	4	2	1	2	5	4	1	0	4	3		9	8	4	4	11	8	0
MICOS complex subunit MIC19 OS=Homo sapiens GN=CHCHD3 PE=1 SV=1	MIC19_HUMAN	26 kDa	0.11	0.2	0	0	0	1	2	1	0	0	0	0	0	0	0	0	0	0	0	1		0	0	0	1	2	1	0	0	0	0	0	0	0	0	0	0	0	1		0	0	0	1	2	1	0
Midkine OS=Homo sapiens GN=MDK PE=1 SV=1	MK_HUMAN	16 kDa	0.25	2	1	1	0	1	0	0	0	0	0	1	0	0	0	1	0	0	2	2		1	1	0	1	0	0	0	0	0	1	0	0	0	1	0	0	2	2		1	1	0	1	0	0	0
Myosin regulatory light chain 12A OS=Homo sapiens GN=MYL12A PE=1 SV=2	ML12A_HUMAN (+1)	20 kDa	0.057	1.2	2	2	3	2	1	3	0	0	2	2	2	2	2	3	2	2	4	4		2	2	2	2	1	3	0	0	2	2	2	2	2	3	2	2	4	4		3	2	4	3	2	4	0
Phosphate carrier protein, mitochondrial OS=Homo sapiens GN=SLC25A3 PE=1 SV=2	MPCP_HUMAN	40 kDa	0.072	0.5	0	0	1	1	2	2	0	0	0	0	0	0	0	0	0	0	2	1		0	0	1	1	2	2	0	0	0	0	0	0	0	0	0	0	2	1		0	0	1	2	3	2	0
Double-strand break repair protein MRE11A OS=Homo sapiens GN=MRE11A PE=1 SV=3	MRE11_HUMAN	81 kDa	0.022	0.2	1	1	2	2	0	1	0	0	0	1	0	1	0	0	0	0	1	1		1	1	2	2	0	1	0	0	0	1	0	1	0	0	0	0	1	1		2	1	2	2	0	1	0
Myosin-11 OS=Homo sapiens GN=MYH11 PE=1 SV=3	MYH11_HUMAN	227 kDa	1	INF	0	0	0	0	0	0	0	0	0	0	0	0	0	0	0	0	0	0		0	0	0	0	0	0	0	0	0	0	0	0	0	0	0	0	0	0		0	0	0	0	0	0	0
Cluster of Myosin-9 OS=Homo sapiens GN=MYH9 PE=1 SV=4 (MYH9_HUMAN)	MYH9_HUMAN	227 kDa	0.022	0	1	0	1	1	2	2	0	0	1	0	1	1	0	0	0	0	0	0		1	0	1	1	2	2	0	0	1	0	1	1	0	0	0	0	0	0		1	0	1	1	2	2	0
Myosin-9 OS=Homo sapiens GN=MYH9 PE=1 SV=4	MYH9_HUMAN	227 kDa	0.022	0	0	0	0	0	1	1	0	0	0	0	0	0	0	0	0	0	0	0		0	0	0	0	1	1	0	0	0	0	0	0	0	0	0	0	0	0		0	0	0	0	1	1	0
Myosin light polypeptide 6 OS=Homo sapiens GN=MYL6 PE=1 SV=2	MYL6_HUMAN	17 kDa	0.071	1	2	1	2	3	5	4	0	0	0	0	1	4	2	1	1	2	5	5		2	1	2	3	5	4	0	0	0	0	1	3	2	1	1	2	4	4		2	2	3	4	7	5	0
Nucleoside diphosphate kinase A OS=Homo sapiens GN=NME1 PE=1 SV=1	NDKA_HUMAN	17 kDa	1	INF	0	0	0	0	0	0	0	0	0	0	0	0	0	0	0	0	0	0		0	0	0	0	0	0	0	0	0	0	0	0	0	0	0	0	0	0		0	0	0	0	0	0	0
Cluster of Nucleoside diphosphate kinase B OS=Homo sapiens GN=NME2 PE=1 SV=1 (NDKB_HUMAN)	NDKB_HUMAN	17 kDa	0.51	0.9	3	2	0	2	2	4	0	0	3	2	2	2	3	3	1	1	2	2		3	2	0	2	2	3	0	0	2	2	2	2	3	3	1	1	2	2		4	4	0	2	3	5	0
Nucleoside diphosphate kinase B OS=Homo sapiens GN=NME2 PE=1 SV=1	NDKB_HUMAN	17 kDa	0.51	0.9	2	1	0	1	1	3	0	0	2	1	1	1	1	2	0	0	1	1		2	1	0	1	1	2	0	0	1	1	1	1	1	2	0	0	1	1		2	2	0	1	1	3	0
NADH dehydrogenase [ubiquinone] iron-sulfur protein 5 OS=Homo sapiens GN=NDUFS5 PE=1 SV=3	NDUS5_HUMAN	13 kDa	0.15	1	1	1	1	1	1	1	0	0	0	1	1	1	2	1	1	1	0	1		1	1	1	1	1	1	0	0	0	1	1	1	2	1	1	1	0	1		1	1	1	1	1	1	0
Ribosomal RNA small subunit methyltransferase NEP1 OS=Homo sapiens GN=EMG1 PE=1 SV=4	NEP1_HUMAN	27 kDa	0.032	1.5	1	2	1	1	1	1	0	0	0	0	0	0	1	1	0	1	3	4		1	2	1	1	1	1	0	0	0	0	0	0	1	1	0	1	3	4		2	2	1	1	1	1	0
Na(+)/H(+) exchange regulatory cofactor NHE-RF1 OS=Homo sapiens GN=SLC9A3R1 PE=1 SV=4	NHRF1_HUMAN	39 kDa	0.025	0.3	0	1	1	2	3	3	0	0	1	1	0	1	1	0	0	0	1	2		0	1	1	2	3	3	0	0	1	1	0	1	1	0	0	0	1	2		0	1	2	3	3	3	0
Protein NipSnap homolog 1 OS=Homo sapiens GN=NIPSNAP1 PE=1 SV=1	NIPS1_HUMAN	33 kDa	0.44	1.2	1	3	0	0	1	1	0	0	1	0	1	1	1	1	0	0	2	1		1	3	0	0	1	1	0	0	1	0	1	1	1	1	0	0	2	1		1	3	0	0	1	1	0
Nucleolar and coiled-body phosphoprotein 1 OS=Homo sapiens GN=NOLC1 PE=1 SV=2	NOLC1_HUMAN	74 kDa	0.51	1	0	2	0	0	0	0	0	0	0	0	0	0	1	1	0	0	0	0		0	2	0	0	0	0	0	0	0	0	0	0	1	1	0	0	0	0		0	2	0	0	0	0	0
Non-POU domain-containing octamer-binding protein OS=Homo sapiens GN=NONO PE=1 SV=4	NONO_HUMAN	54 kDa	0.21	0.7	16	12	4	4	16	16	1	1	14	10	3	3	17	14	4	3	7	7		12	9	3	3	12	12	1	1	12	8	2	2	14	11	3	2	5	6		27	20	5	5	18	22	1
H/ACA ribonucleoprotein complex subunit 3 OS=Homo sapiens GN=NOP10 PE=1 SV=1	NOP10_HUMAN	8 kDa	0.18	1.4	1	2	0	1	2	1	0	0	0	2	1	1	3	1	1	1	2	1		1	2	0	1	2	1	0	0	0	1	1	1	2	1	1	1	1	1		1	2	0	1	2	1	0
Putative ribosomal RNA methyltransferase NOP2 OS=Homo sapiens GN=NOP2 PE=1 SV=2	NOP2_HUMAN	89 kDa	0.15	0	1	2	0	0	0	0	0	0	0	0	0	0	0	0	0	0	0	0		1	2	0	0	0	0	0	0	0	0	0	0	0	0	0	0	0	0		1	2	0	0	0	0	0
Nucleolar protein 56 OS=Homo sapiens GN=NOP56 PE=1 SV=4	NOP56_HUMAN	66 kDa	0.44	0.2	2	3	0	0	0	0	0	0	0	2	0	1	1	0	0	0	0	0		2	3	0	0	0	0	0	0	0	2	0	1	1	0	0	0	0	0		2	4	0	0	0	0	0
Nucleolar protein 58 OS=Homo sapiens GN=NOP58 PE=1 SV=1	NOP58_HUMAN	60 kDa	0.39	1	1	1	0	0	0	0	0	0	1	2	1	0	1	1	0	0	0	0		1	1	0	0	0	0	0	0	1	2	1	0	1	1	0	0	0	0		1	1	0	0	0	0	0
Nucleophosmin OS=Homo sapiens GN=NPM1 PE=1 SV=2	NPM_HUMAN	33 kDa	0.043	0.6	16	11	12	11	13	12	1	1	10	11	7	7	10	14	6	4	6	7		9	8	9	8	10	11	1	1	9	8	4	4	8	9	6	3	5	6		28	20	14	11	19	19	1
Nucleolin OS=Homo sapiens GN=NCL PE=1 SV=3	NUCL_HUMAN	77 kDa	0.56	0.9	28	28	13	14	22	20	2	2	23	19	19	13	34	30	10	11	17	15		22	23	10	10	18	17	2	2	19	16	14	10	26	25	7	9	13	13		52	43	18	20	32	25	2
Nuclear migration protein nudC OS=Homo sapiens GN=NUDC PE=1 SV=1	NUDC_HUMAN	38 kDa	0.39	0	0	0	0	0	0	2	0	0	0	0	0	0	0	0	0	0	0	0		0	0	0	0	0	2	0	0	0	0	0	0	0	0	0	0	0	0		0	0	0	0	0	2	0
Nuclear fragile X mental retardation-interacting protein 2 OS=Homo sapiens GN=NUFIP2 PE=1 SV=1	NUFP2_HUMAN	76 kDa	0.15	INF	0	0	0	0	0	0	0	0	0	0	0	0	0	0	0	0	1	2		0	0	0	0	0	0	0	0	0	0	0	0	0	0	0	0	1	2		0	0	0	0	0	0	0
Nuclear mitotic apparatus protein 1 OS=Homo sapiens GN=NUMA1 PE=1 SV=2	NUMA1_HUMAN	238 kDa	0.18	0	1	1	0	0	0	3	0	0	1	1	0	0	0	0	0	0	0	0		1	1	0	0	0	3	0	0	1	1	0	0	0	0	0	0	0	0		1	1	0	0	0	3	0
Dolichyl-diphosphooligosaccharide--protein glycosyltransferase 48 kDa subunit OS=Homo sapiens GN=DDOST PE=1 SV=4	OST48_HUMAN	51 kDa	0.039	0.7	2	1	4	3	2	1	0	1	0	0	1	2	0	1	2	2	1	3		2	1	4	3	2	1	0	1	0	0	1	2	0	1	2	2	1	2		3	2	6	4	3	1	0
Proliferation-associated protein 2G4 OS=Homo sapiens GN=PA2G4 PE=1 SV=3	PA2G4_HUMAN	44 kDa	0.15	0	0	1	0	0	0	2	0	0	0	0	0	0	0	0	0	0	0	0		0	1	0	0	0	2	0	0	0	0	0	0	0	0	0	0	0	0		0	1	0	0	0	2	0
Phospholipase A2, membrane associated OS=Homo sapiens GN=PLA2G2A PE=1 SV=2	PA2GA_HUMAN	16 kDa	0.92	1.4	3	2	0	0	0	0	0	0	3	3	1	0	3	3	0	0	0	0		2	2	0	0	0	0	0	0	2	2	1	0	2	2	0	0	0	0		4	3	0	0	0	0	0
Cluster of Polyadenylate-binding protein 1 OS=Homo sapiens GN=PABPC1 PE=1 SV=2 (PABP1_HUMAN)	PABP1_HUMAN	71 kDa	0.042	0.8	7	9	3	4	8	8	0	0	3	3	3	4	4	4	3	3	7	10		7	8	3	4	8	7	0	0	3	3	3	4	4	4	3	3	7	10		9	10	5	5	12	10	0
Polyadenylate-binding protein 1 OS=Homo sapiens GN=PABPC1 PE=1 SV=2	PABP1_HUMAN	71 kDa	0.044	0.8	3	6	1	2	5	6	0	0	1	2	1	2	2	2	1	1	4	7		3	5	1	2	5	5	0	0	1	2	1	2	2	2	1	1	4	7		3	7	1	2	6	6	0
Polyadenylate-binding protein 2 OS=Homo sapiens GN=PABPN1 PE=1 SV=3	PABP2_HUMAN	33 kDa	0.5	1.2	7	7	2	2	4	8	1	1	6	5	4	4	3	3	1	4	9	11		5	7	2	2	4	6	1	1	5	5	4	3	3	3	1	3	7	8		10	10	2	2	6	9	1
Polyadenylate-binding protein 4 OS=Homo sapiens GN=PABPC4 PE=1 SV=1	PABP4_HUMAN	71 kDa	1	INF	0	0	0	0	1	0	0	0	0	0	0	0	0	0	0	0	0	0		0	0	0	0	1	0	0	0	0	0	0	0	0	0	0	0	0	0		0	0	0	0	1	0	0
Plasminogen activator inhibitor 1 RNA-binding protein OS=Homo sapiens GN=SERBP1 PE=1 SV=2	PAIRB_HUMAN	45 kDa	0.12	1.1	20	19	6	4	16	18	1	3	11	13	7	4	16	18	8	7	21	23		15	16	6	4	13	14	1	3	9	11	7	4	14	14	8	7	17	18		28	33	11	8	25	27	3
Polyadenylate-binding protein 1-like 2 OS=Homo sapiens GN=PABPC1L2A PE=2 SV=1	PAP1M_HUMAN	23 kDa	1	INF	0	0	0	0	0	0	0	0	0	0	0	0	0	0	0	0	0	0		0	0	0	0	0	0	0	0	0	0	0	0	0	0	0	0	0	0		0	0	0	0	0	0	0
Poly [ADP-ribose] polymerase 1 OS=Homo sapiens GN=PARP1 PE=1 SV=4	PARP1_HUMAN	113 kDa	0.0034	0.1	4	2	3	3	1	1	0	0	1	1	2	1	0	0	1	0	0	1		4	2	3	3	1	1	0	0	1	1	2	1	0	0	1	0	0	1		4	2	3	3	1	1	0
Poly(rC)-binding protein 1 OS=Homo sapiens GN=PCBP1 PE=1 SV=2	PCBP1_HUMAN	37 kDa	0.024	0.6	5	4	3	5	6	5	0	0	3	1	3	4	2	2	0	1	4	5		4	3	2	4	6	5	0	0	2	1	2	3	2	2	0	1	4	4		8	7	5	5	8	10	0
Poly(rC)-binding protein 2 OS=Homo sapiens GN=PCBP2 PE=1 SV=1	PCBP2_HUMAN	39 kDa	0.22	1.5	0	1	0	1	0	2	0	0	0	0	0	0	0	0	0	0	2	2		0	1	0	1	0	2	0	0	0	0	0	0	0	0	0	0	2	2		0	1	0	1	0	2	0
PEST proteolytic signal-containing nuclear protein OS=Homo sapiens GN=PCNP PE=1 SV=2	PCNP_HUMAN	19 kDa	0.15	2.5	0	0	1	1	0	0	0	0	0	0	0	1	1	0	1	0	1	2		0	0	1	1	0	0	0	0	0	0	0	1	1	0	1	0	1	2		0	0	1	1	0	0	0
Protein disulfide-isomerase OS=Homo sapiens GN=P4HB PE=1 SV=3	PDIA1_HUMAN	57 kDa	0.91	0.7	0	0	0	1	2	0	0	0	0	0	1	1	0	0	0	0	1	1		0	0	0	1	2	0	0	0	0	0	1	1	0	0	0	0	1	1		0	0	0	1	2	0	0
Protein disulfide-isomerase A3 OS=Homo sapiens GN=PDIA3 PE=1 SV=4	PDIA3_HUMAN	57 kDa	0.07	0.3	1	2	1	1	7	7	0	0	0	0	2	2	0	0	1	2	2	0		1	2	1	1	7	7	0	0	0	0	2	2	0	0	1	2	2	0		1	2	1	1	7	7	0
Protein disulfide-isomerase A6 OS=Homo sapiens GN=PDIA6 PE=1 SV=1	PDIA6_HUMAN	48 kDa	0.11	0.8	1	0	1	1	1	2	0	0	0	0	1	1	0	1	1	1	1	1		1	0	1	1	1	2	0	0	0	0	1	1	0	1	1	1	1	1		1	0	1	1	1	2	0
Pyridoxal kinase OS=Homo sapiens GN=PDXK PE=1 SV=1	PDXK_HUMAN	35 kDa	0.83	1	1	1	2	1	0	0	0	0	2	1	2	2	3	1	1	1	0	0		1	1	2	1	0	0	0	0	2	1	2	2	2	1	1	1	0	0		2	1	2	1	0	0	0
PDZ domain-containing protein 11 OS=Homo sapiens GN=PDZD11 PE=1 SV=2	PDZ11_HUMAN	16 kDa	0.25	2	1	0	0	0	0	1	0	0	0	0	0	0	0	0	0	0	2	2		1	0	0	0	0	1	0	0	0	0	0	0	0	0	0	0	2	2		1	0	0	0	0	1	0
Peripherin OS=Homo sapiens GN=PRPH PE=1 SV=2	PERI_HUMAN	54 kDa	0.39	0	0	0	0	0	0	0	0	0	0	0	0	0	0	0	0	0	0	0		0	0	0	0	0	0	0	0	0	0	0	0	0	0	0	0	0	0		0	0	0	0	0	0	0
Phosphoglycerate mutase 1 OS=Homo sapiens GN=PGAM1 PE=1 SV=2	PGAM1_HUMAN	29 kDa	0.55	1	3	3	1	1	1	1	0	0	0	1	2	2	1	1	0	1	3	4		3	3	1	1	1	1	0	0	0	1	2	2	1	1	0	1	3	4		4	3	1	1	1	1	0
Phosphoglycerate kinase 1 OS=Homo sapiens GN=PGK1 PE=1 SV=3	PGK1_HUMAN	45 kDa	0.02	0.5	5	5	8	9	7	8	0	0	2	3	8	9	4	3	3	5	6	3		4	4	7	6	6	7	0	0	1	2	5	7	3	2	3	4	5	3		13	7	12	12	11	13	0
Prohibitin OS=Homo sapiens GN=PHB PE=1 SV=1	PHB_HUMAN	30 kDa	0.15	0.7	4	1	8	8	9	9	0	0	5	4	7	7	3	4	6	5	8	6		4	1	8	6	8	9	0	0	4	3	5	6	3	4	4	5	7	6		4	2	12	9	12	12	0
Prohibitin-2 OS=Homo sapiens GN=PHB2 PE=1 SV=2	PHB2_HUMAN	33 kDa	0.23	1	4	4	6	5	7	9	0	0	2	2	4	6	2	2	2	2	15	11		4	4	5	5	6	8	0	0	2	2	3	5	2	2	2	2	13	9		7	6	7	6	10	12	0
PHD finger-like domain-containing protein 5A OS=Homo sapiens GN=PHF5A PE=1 SV=1	PHF5A_HUMAN	12 kDa	0.41	1.3	1	1	1	3	2	1	0	0	3	1	0	2	1	1	2	1	2	3		1	1	1	3	2	1	0	0	3	1	0	2	1	1	2	1	2	3		1	1	1	3	2	1	0
Cluster of Plastin-2 OS=Homo sapiens GN=LCP1 PE=1 SV=6 (PLSL_HUMAN)	PLSL_HUMAN	70 kDa	0.15	6	0	0	0	0	1	0	0	0	0	0	1	0	1	0	0	0	2	3		0	0	0	0	1	0	0	0	0	0	1	0	1	0	0	0	2	3		0	0	0	0	1	0	0
Plastin-2 OS=Homo sapiens GN=LCP1 PE=1 SV=6	PLSL_HUMAN	70 kDa	0.15	6	0	0	0	0	0	0	0	0	0	0	1	0	0	0	0	0	1	1		0	0	0	0	0	0	0	0	0	0	1	0	0	0	0	0	1	1		0	0	0	0	0	0	0
Plastin-3 OS=Homo sapiens GN=PLS3 PE=1 SV=4	PLST_HUMAN	71 kDa	1	INF	0	0	0	0	0	0	0	0	0	0	0	0	0	0	0	0	0	0		0	0	0	0	0	0	0	0	0	0	0	0	0	0	0	0	0	0		0	0	0	0	0	0	0
POTE ankyrin domain family member F OS=Homo sapiens GN=POTEF PE=1 SV=2	POTEF_HUMAN	121 kDa	1	INF	0	0	0	0	0	0	0	0	0	0	0	0	0	0	0	0	0	0		0	0	0	0	0	0	0	0	0	0	0	0	0	0	0	0	0	0		0	0	0	0	0	0	0
Serine/threonine-protein phosphatase PP1-alpha catalytic subunit OS=Homo sapiens GN=PPP1CA PE=1 SV=1	PP1A_HUMAN	38 kDa	0.099	6.2	0	0	0	0	1	0	0	0	0	0	0	0	0	0	0	0	5	6		0	0	0	0	1	0	0	0	0	0	0	0	0	0	0	0	4	5		0	0	0	0	1	0	0
Cluster of Serine/threonine-protein phosphatase PP1-alpha catalytic subunit OS=Homo sapiens GN=PPP1CA PE=1 SV=1 (PP1A_HUMAN)	PP1A_HUMAN [3]	38 kDa	0.13	4.5	0	1	2	0	2	0	0	0	0	0	0	1	0	0	1	1	10	10		0	1	2	0	2	0	0	0	0	0	0	1	0	0	1	1	8	7		0	1	3	0	2	0	0
Serine/threonine-protein phosphatase PP1-beta catalytic subunit OS=Homo sapiens GN=PPP1CB PE=1 SV=3	PP1B_HUMAN	37 kDa	0.29	2.8	0	0	1	0	1	0	0	0	0	0	0	1	0	0	0	0	1	0		0	0	1	0	1	0	0	0	0	0	0	1	0	0	0	0	1	0		0	0	1	0	1	0	0
Serine/threonine-protein phosphatase PP1-gamma catalytic subunit OS=Homo sapiens GN=PPP1CC PE=1 SV=1	PP1G_HUMAN	37 kDa	0.18	5.5	0	0	0	0	0	0	0	0	0	0	0	0	0	0	0	0	1	0		0	0	0	0	0	0	0	0	0	0	0	0	0	0	0	0	1	0		0	0	0	0	0	0	0
Serine/threonine-protein phosphatase 1 regulatory subunit 10 OS=Homo sapiens GN=PPP1R10 PE=1 SV=1	PP1RA_HUMAN	99 kDa	0.15	0	1	2	0	0	0	0	0	0	0	0	0	0	0	0	0	0	0	0		1	2	0	0	0	0	0	0	0	0	0	0	0	0	0	0	0	0		1	2	0	0	0	0	0
Peptidyl-prolyl cis-trans isomerase A OS=Homo sapiens GN=PPIA PE=1 SV=2	PPIA_HUMAN	18 kDa	0.074	1.1	8	8	8	8	7	6	5	2	6	5	7	7	8	8	8	8	10	10		6	5	5	5	4	4	3	2	4	4	4	4	5	5	5	5	7	7		17	18	17	15	14	11	7
Peptidyl-prolyl cis-trans isomerase-like 1 OS=Homo sapiens GN=PPIL1 PE=1 SV=1	PPIL1_HUMAN	18 kDa	0.27	1.3	1	1	2	1	2	3	0	0	2	2	1	2	2	1	1	1	3	3		1	1	2	1	2	2	0	0	2	2	1	2	2	1	1	1	3	3		2	1	2	1	2	3	0
Polyglutamine-binding protein 1 OS=Homo sapiens GN=PQBP1 PE=1 SV=1	PQBP1_HUMAN	30 kDa	0.18	1.1	5	6	3	3	4	4	0	0	3	4	2	2	6	5	3	2	5	5		5	5	3	3	3	3	0	0	3	4	2	2	5	4	3	2	4	5		7	10	5	5	5	6	0
Pre-mRNA-splicing factor 38A OS=Homo sapiens GN=PRPF38A PE=1 SV=1	PR38A_HUMAN	37 kDa	0.94	1	2	1	0	1	1	0	0	0	1	1	1	1	1	1	0	1	1	1		2	1	0	1	1	0	0	0	1	1	1	1	1	1	0	1	1	1		3	2	0	1	1	0	0
Pre-mRNA-processing factor 40 homolog A OS=Homo sapiens GN=PRPF40A PE=1 SV=2	PR40A_HUMAN	109 kDa	0.35	0.8	10	9	3	3	2	1	0	0	4	6	1	2	4	6	1	3	4	5		8	7	3	2	2	1	0	0	3	5	1	2	3	5	1	3	4	5		11	12	3	3	3	1	0
Protein PRRC2A OS=Homo sapiens GN=PRRC2A PE=1 SV=3	PRC2A_HUMAN	229 kDa	0.68	1.1	2	1	2	1	1	2	0	0	2	2	1	2	1	1	1	1	3	2		2	1	2	1	1	2	0	0	2	2	1	2	1	1	1	1	3	2		2	2	3	2	2	2	0
Peroxiredoxin-2 OS=Homo sapiens GN=PRDX2 PE=1 SV=5	PRDX2_HUMAN	22 kDa	0.0047	0.6	4	3	3	2	2	3	0	0	0	0	1	1	0	1	2	1	1	3		4	3	2	2	2	3	0	0	0	0	1	1	0	1	2	1	1	3		6	6	3	2	2	3	0
Peroxiredoxin-6 OS=Homo sapiens GN=PRDX6 PE=1 SV=3	PRDX6_HUMAN	25 kDa	0.099	0.3	3	2	2	3	1	1	0	1	0	1	3	2	0	0	2	1	2	1		3	2	2	2	1	1	0	1	0	1	2	2	0	0	1	1	1	1		5	4	3	5	1	2	0
Profilin-1 OS=Homo sapiens GN=PFN1 PE=1 SV=2	PROF1_HUMAN	15 kDa	0.15	0.9	2	3	2	3	1	2	0	0	0	1	2	2	0	0	3	3	4	4		2	3	2	3	1	2	0	0	0	1	2	2	0	0	3	3	4	4		2	5	4	3	2	3	0
Pre-mRNA-processing factor 19 OS=Homo sapiens GN=PRPF19 PE=1 SV=1	PRP19_HUMAN	55 kDa	0.21	1.9	1	1	3	4	1	0	0	0	0	0	4	1	1	0	2	2	5	4		1	1	2	3	1	0	0	0	0	0	3	1	1	0	2	2	4	4		1	1	3	4	1	0	0
Pre-mRNA-processing factor 6 OS=Homo sapiens GN=PRPF6 PE=1 SV=1	PRP6_HUMAN	107 kDa	0.24	2.5	0	1	0	0	0	1	0	0	0	0	0	0	0	0	0	0	3	2		0	1	0	0	0	1	0	0	0	0	0	0	0	0	0	0	3	2		0	1	0	0	0	1	0
Pre-mRNA-processing-splicing factor 8 OS=Homo sapiens GN=PRPF8 PE=1 SV=2	PRP8_HUMAN	274 kDa	0.21	0.3	3	2	0	0	1	0	0	0	1	0	0	0	1	0	0	0	0	1		3	2	0	0	1	0	0	0	1	0	0	0	1	0	0	0	0	1		3	2	0	0	1	0	0
Proteasome subunit alpha type-3 OS=Homo sapiens GN=PSMA3 PE=1 SV=2	PSA3_HUMAN	28 kDa	0.34	1	0	0	1	1	1	1	0	0	0	0	1	1	1	0	1	0	2	1		0	0	1	1	1	1	0	0	0	0	1	1	1	0	1	0	2	1		0	0	2	1	1	2	0
Proteasome subunit alpha type-4 OS=Homo sapiens GN=PSMA4 PE=1 SV=1	PSA4_HUMAN	29 kDa	0.27	1.6	0	0	2	1	1	1	0	0	0	0	1	1	0	0	1	1	2	1		0	0	2	1	1	1	0	0	0	0	1	1	0	0	1	1	2	1		0	0	2	1	1	1	0
Proteasome subunit alpha type-5 OS=Homo sapiens GN=PSMA5 PE=1 SV=3	PSA5_HUMAN	26 kDa	0.56	1.5	0	0	1	2	0	0	0	0	0	0	1	1	0	0	0	1	2	2		0	0	1	2	0	0	0	0	0	0	1	1	0	0	0	1	2	2		0	0	1	3	0	0	0
Proteasome subunit alpha type-6 OS=Homo sapiens GN=PSMA6 PE=1 SV=1	PSA6_HUMAN	27 kDa	0.7	1.7	0	0	1	2	1	1	0	0	1	1	2	1	0	0	1	1	2	5		0	0	1	2	1	1	0	0	1	1	1	1	0	0	1	1	2	5		0	0	2	2	1	1	0
Proteasome subunit beta type-2 OS=Homo sapiens GN=PSMB2 PE=1 SV=1	PSB2_HUMAN	23 kDa	0.12	0	0	0	2	2	0	0	0	0	0	0	0	0	0	0	0	0	0	0		0	0	2	2	0	0	0	0	0	0	0	0	0	0	0	0	0	0		0	0	2	2	0	0	0
Proteasome subunit beta type-5 OS=Homo sapiens GN=PSMB5 PE=1 SV=3	PSB5_HUMAN	28 kDa	0.11	0.4	0	0	2	1	2	2	0	0	0	0	0	1	0	0	0	0	1	2		0	0	2	1	2	2	0	0	0	0	0	1	0	0	0	0	1	2		0	0	2	1	2	2	0
Proteasome subunit beta type-6 OS=Homo sapiens GN=PSMB6 PE=1 SV=4	PSB6_HUMAN	25 kDa	0.21	1	0	1	2	1	1	1	0	0	0	0	1	1	1	1	0	1	2	2		0	1	2	1	1	1	0	0	0	0	1	1	1	1	0	1	2	2		0	1	2	2	2	1	0
Paraspeckle component 1 OS=Homo sapiens GN=PSPC1 PE=1 SV=1	PSPC1_HUMAN	59 kDa	0.12	0.6	6	8	5	4	4	5	0	0	6	3	3	2	4	3	2	3	4	4		5	6	4	3	3	4	0	0	4	3	3	2	3	2	2	2	4	4		9	12	5	4	6	8	0
Polypyrimidine tract-binding protein 1 OS=Homo sapiens GN=PTBP1 PE=1 SV=1	PTBP1_HUMAN	57 kDa	0.075	0.4	2	4	0	1	1	3	0	0	0	1	1	0	1	1	0	0	3	0		2	4	0	1	1	3	0	0	0	1	1	0	1	1	0	0	3	0		3	6	0	1	1	3	0
Poly(U)-binding-splicing factor PUF60 OS=Homo sapiens GN=PUF60 PE=1 SV=1	PUF60_HUMAN	60 kDa	0.31	0.9	7	4	4	4	1	1	0	1	1	1	4	4	2	2	1	3	5	6		6	4	3	3	1	1	0	1	1	1	4	4	2	2	1	2	5	6		9	6	4	5	2	2	0
Multifunctional protein ADE2 OS=Homo sapiens GN=PAICS PE=1 SV=3	PUR6_HUMAN	47 kDa	0.14	0.6	1	0	0	1	3	3	0	0	0	0	0	0	0	0	0	0	2	2		1	0	0	1	3	3	0	0	0	0	0	0	0	0	0	0	2	2		1	0	0	1	4	3	0
Cytochrome b-c1 complex subunit 6, mitochondrial OS=Homo sapiens GN=UQCRH PE=1 SV=2	QCR6_HUMAN	11 kDa	0.0055	0.1	1	1	2	0	3	3	0	0	0	0	1	0	0	0	0	0	0	1		1	1	1	0	2	2	0	0	0	0	1	0	0	0	0	0	0	1		1	1	2	0	3	3	0
Ras-related protein Rab-10 OS=Homo sapiens GN=RAB10 PE=1 SV=1	RAB10_HUMAN	23 kDa	0.15	0.4	0	1	1	1	0	0	0	0	0	0	0	0	0	0	0	0	0	0		0	1	1	1	0	0	0	0	0	0	0	0	0	0	0	0	0	0		0	1	1	1	0	0	0
Ras-related protein Rab-14 OS=Homo sapiens GN=RAB14 PE=1 SV=4	RAB14_HUMAN	24 kDa	0.025	0.1	1	1	1	0	1	1	0	0	0	0	0	1	0	0	0	1	0	0		1	1	1	0	1	1	0	0	0	0	0	1	0	0	0	1	0	0		1	1	1	0	1	1	0
Ras-related protein Rab-1A OS=Homo sapiens GN=RAB1A PE=1 SV=3	RAB1A_HUMAN	23 kDa	0.0087	0.5	3	2	2	2	2	2	0	0	1	1	1	1	0	1	0	1	0	2		3	2	2	2	2	2	0	0	1	1	1	1	0	1	0	1	0	2		3	2	2	2	2	3	0
Cluster of Ras-related protein Rab-1A OS=Homo sapiens GN=RAB1A PE=1 SV=3 (RAB1A_HUMAN)	RAB1A_HUMAN [2]	23 kDa	0.0021	0.4	3	4	4	4	3	3	0	0	1	1	2	2	0	1	1	2	1	2		3	4	4	4	3	3	0	0	1	1	2	2	0	1	1	2	1	2		3	4	4	5	3	5	0
Ras-related protein Rab-7a OS=Homo sapiens GN=RAB7A PE=1 SV=1	RAB7A_HUMAN	23 kDa	0.33	1.3	2	1	2	3	2	2	0	0	1	1	3	3	1	1	4	2	3	5		2	1	2	3	2	2	0	0	1	1	3	3	1	1	3	2	3	4		2	1	3	4	3	2	0
Radixin OS=Homo sapiens GN=RDX PE=1 SV=1	RADI_HUMAN	69 kDa	0.21	0.2	2	1	0	0	0	0	0	0	0	0	0	0	0	0	0	0	0	0		2	1	0	0	0	0	0	0	0	0	0	0	0	0	0	0	0	0		2	1	0	0	0	0	0
mRNA export factor OS=Homo sapiens GN=RAE1 PE=1 SV=1	RAE1L_HUMAN	41 kDa	0.37	2	0	0	0	1	1	0	0	0	0	0	1	0	1	0	0	1	2	0		0	0	0	1	1	0	0	0	0	0	1	0	1	0	0	1	2	0		0	0	0	1	1	0	0
RNA-binding protein Raly OS=Homo sapiens GN=RALY PE=1 SV=1	RALY_HUMAN	32 kDa	0.11	1	6	7	4	3	8	8	0	1	5	4	3	2	5	5	3	2	9	10		6	7	4	3	8	7	0	1	5	4	3	2	5	4	3	2	8	10		8	8	5	3	10	11	0
RNMT-activating mini protein OS=Homo sapiens GN=FAM103A1 PE=1 SV=1	RAM_HUMAN	14 kDa	0.15	INF	0	0	0	0	0	0	0	0	0	0	0	0	0	0	0	0	1	2		0	0	0	0	0	0	0	0	0	0	0	0	0	0	0	0	1	2		0	0	0	0	0	0	0
GTP-binding nuclear protein Ran OS=Homo sapiens GN=RAN PE=1 SV=3	RAN_HUMAN	24 kDa	0.39	0.7	1	2	2	2	1	1	0	0	1	1	2	2	1	1	1	2	2	1		1	2	2	2	1	1	0	0	1	1	2	2	1	1	1	2	2	1		2	4	2	2	3	2	0
Ran-specific GTPase-activating protein OS=Homo sapiens GN=RANBP1 PE=1 SV=1	RANG_HUMAN	23 kDa	0.37	4	0	0	1	0	0	0	0	0	0	0	1	0	0	0	0	0	2	1		0	0	1	0	0	0	0	0	0	0	1	0	0	0	0	0	2	1		0	0	1	0	0	0	0
GTPase KRas OS=Homo sapiens GN=KRAS PE=1 SV=1	RASK_HUMAN (+1)	22 kDa	0.05	0.2	0	1	0	2	2	1	0	0	0	0	1	0	0	0	0	0	0	1		0	1	0	2	2	1	0	0	0	0	1	0	0	0	0	0	0	1		0	1	0	2	2	1	0
Histone-binding protein RBBP4 OS=Homo sapiens GN=RBBP4 PE=1 SV=3	RBBP4_HUMAN	48 kDa	0.016	0.9	4	3	2	1	3	3	0	0	2	1	0	1	2	1	2	2	4	4		3	3	2	1	2	2	0	0	2	1	0	1	2	1	2	2	4	3		5	3	2	1	3	3	0
RNA-binding protein 14 OS=Homo sapiens GN=RBM14 PE=1 SV=2	RBM14_HUMAN	69 kDa	0.7	0.8	2	4	0	0	0	5	0	0	3	3	0	0	3	3	0	0	0	1		2	4	0	0	0	5	0	0	3	3	0	0	3	3	0	0	0	1		2	5	0	0	0	5	0
Putative RNA-binding protein 3 OS=Homo sapiens GN=RBM3 PE=1 SV=1	RBM3_HUMAN	17 kDa	0.019	0.9	1	1	1	1	1	1	0	0	0	0	0	0	3	1	0	0	1	1		1	1	1	1	1	1	0	0	0	0	0	0	3	1	0	0	1	1		1	2	1	1	1	1	0
RNA-binding protein 39 OS=Homo sapiens GN=RBM39 PE=1 SV=2	RBM39_HUMAN	59 kDa	0.23	0.5	1	3	1	1	1	1	0	0	2	1	1	0	0	0	0	2	1	1		1	3	1	1	1	1	0	0	2	1	1	0	0	0	0	2	1	1		3	4	1	1	1	1	0
RNA-binding protein 42 OS=Homo sapiens GN=RBM42 PE=1 SV=1	RBM42_HUMAN	50 kDa	0.58	1	0	0	1	0	1	1	0	0	0	0	1	0	0	0	0	0	2	1		0	0	1	0	1	1	0	0	0	0	1	0	0	0	0	0	2	1		0	0	1	0	1	1	0
Cluster of RNA-binding motif protein, X chromosome OS=Homo sapiens GN=RBMX PE=1 SV=3 (RBMX_HUMAN)	RBMX_HUMAN	42 kDa	0.27	0.9	24	27	7	7	22	25	2	2	22	20	12	12	18	21	9	7	21	20		19	20	6	5	17	18	2	2	18	16	11	11	14	15	8	6	14	14		43	48	12	15	35	45	5
RNA-binding motif protein, X chromosome OS=Homo sapiens GN=RBMX PE=1 SV=3	RBMX_HUMAN	42 kDa	0.27	0.9	10	10	4	4	10	12	1	1	10	10	6	6	8	11	4	4	10	10		7	7	4	3	8	8	1	1	8	8	5	5	6	7	4	3	6	6		15	17	8	8	16	21	4
TATA-binding protein-associated factor 2N OS=Homo sapiens GN=TAF15 PE=1 SV=1	RBP56_HUMAN	62 kDa	0.36	1	7	7	4	2	6	3	2	2	6	3	1	1	8	6	3	2	5	5		6	6	4	2	6	3	2	2	6	3	1	1	8	6	3	2	5	4		15	14	4	2	8	6	3
Protein RCC2 OS=Homo sapiens GN=RCC2 PE=1 SV=2	RCC2_HUMAN	56 kDa	0.48	0.4	2	0	0	1	0	2	0	0	1	1	1	0	1	0	0	0	1	0		2	0	0	1	0	2	0	0	1	1	1	0	1	0	0	0	1	0		2	0	0	1	0	2	0
Replication protein A 70 kDa DNA-binding subunit OS=Homo sapiens GN=RPA1 PE=1 SV=2	RFA1_HUMAN	68 kDa	0.42	0.9	0	2	1	2	1	2	0	0	1	1	2	1	0	1	1	1	2	1		0	2	1	2	1	2	0	0	1	1	2	1	0	1	1	1	2	1		0	2	1	2	2	2	0
Replication protein A 14 kDa subunit OS=Homo sapiens GN=RPA3 PE=1 SV=1	RFA3_HUMAN	14 kDa	0.4	0.6	1	1	2	2	1	2	0	0	0	0	3	2	0	0	1	0	1	2		1	1	1	1	1	2	0	0	0	0	2	2	0	0	1	0	1	2		1	2	2	2	1	2	0
Ribonuclease inhibitor OS=Homo sapiens GN=RNH1 PE=1 SV=2	RINI_HUMAN	50 kDa	0.39	0	0	0	0	0	2	0	0	0	0	0	0	0	0	0	0	0	0	0		0	0	0	0	2	0	0	0	0	0	0	0	0	0	0	0	0	0		0	0	0	0	2	0	0
60S ribosomal protein L10a OS=Homo sapiens GN=RPL10A PE=1 SV=2	RL10A_HUMAN	25 kDa	0.12	0.8	5	2	2	1	3	4	0	0	0	2	2	1	0	2	1	1	5	6		5	2	1	1	3	4	0	0	0	2	2	1	0	2	1	1	3	6		5	2	2	1	3	5	0
60S ribosomal protein L11 OS=Homo sapiens GN=RPL11 PE=1 SV=2	RL11_HUMAN	20 kDa	0.0059	0	0	0	1	1	2	1	0	0	0	0	0	0	0	0	0	0	0	0		0	0	1	1	2	1	0	0	0	0	0	0	0	0	0	0	0	0		0	0	1	1	2	1	0
60S ribosomal protein L12 OS=Homo sapiens GN=RPL12 PE=1 SV=1	RL12_HUMAN	18 kDa	0.0063	0.8	12	10	7	6	11	11	0	2	4	4	7	6	5	5	4	6	11	12		8	9	6	5	10	9	0	1	4	4	5	5	5	5	4	6	9	9		21	19	12	12	19	19	0
60S ribosomal protein L13 OS=Homo sapiens GN=RPL13 PE=1 SV=4	RL13_HUMAN	24 kDa	0.19	1.1	11	7	3	3	11	16	0	0	7	8	3	5	8	7	5	2	13	13		10	5	3	3	8	12	0	0	4	5	3	4	6	4	4	2	11	12		13	10	3	3	13	18	0
60S ribosomal protein L17 OS=Homo sapiens GN=RPL17 PE=1 SV=3	RL17_HUMAN	21 kDa	0.082	0.2	2	1	0	0	1	1	0	0	0	1	0	0	1	0	0	0	0	0		2	1	0	0	1	1	0	0	0	1	0	0	1	0	0	0	0	0		2	1	0	0	1	1	0
60S ribosomal protein L18 OS=Homo sapiens GN=RPL18 PE=1 SV=2	RL18_HUMAN	22 kDa	0.026	1	6	6	4	4	4	5	0	1	5	5	4	6	7	4	5	6	7	6		5	5	4	4	4	5	0	1	5	5	4	6	6	4	5	6	5	5		12	12	8	9	7	8	0
60S ribosomal protein L18a OS=Homo sapiens GN=RPL18A PE=1 SV=2	RL18A_HUMAN	21 kDa	0.011	0.6	2	2	2	1	0	3	0	0	0	0	1	0	0	1	1	1	1	2		2	2	2	1	0	3	0	0	0	0	1	0	0	1	1	1	1	2		2	2	2	1	0	3	0
60S ribosomal protein L19 OS=Homo sapiens GN=RPL19 PE=1 SV=1	RL19_HUMAN	23 kDa	0.14	0.9	1	3	0	0	2	1	0	0	0	1	0	0	1	2	0	0	1	2		1	2	0	0	2	1	0	0	0	1	0	0	1	1	0	0	1	2		1	3	0	0	2	1	0
60S ribosomal protein L21 OS=Homo sapiens GN=RPL21 PE=1 SV=2	RL21_HUMAN	19 kDa	0.027	0.5	10	10	2	3	7	6	0	0	2	1	4	3	2	1	3	3	6	6		7	7	1	3	5	5	0	0	2	1	3	2	2	1	2	3	4	4		15	13	3	3	8	6	0
60S ribosomal protein L22 OS=Homo sapiens GN=RPL22 PE=1 SV=2	RL22_HUMAN	15 kDa	0.59	1	4	4	2	2	2	3	1	0	2	3	3	3	3	3	3	3	1	2		4	4	2	2	2	3	1	0	2	3	3	3	3	3	3	3	1	2		9	7	2	3	4	6	1
60S ribosomal protein L23 OS=Homo sapiens GN=RPL23 PE=1 SV=1	RL23_HUMAN	15 kDa	0.13	1.2	4	3	1	2	2	1	0	0	1	1	3	2	1	2	3	3	6	4		3	3	1	2	2	1	0	0	1	1	2	2	1	2	2	3	5	4		8	6	3	4	3	1	0
60S ribosomal protein L23a OS=Homo sapiens GN=RPL23A PE=1 SV=1	RL23A_HUMAN	18 kDa	0.58	0.8	11	12	2	2	5	7	1	0	7	6	3	4	7	6	3	3	6	8		8	9	2	2	4	5	1	0	5	4	3	4	5	4	3	3	5	6		17	20	6	4	7	11	1
60S ribosomal protein L24 OS=Homo sapiens GN=RPL24 PE=1 SV=1	RL24_HUMAN	18 kDa	0.77	1.2	4	3	0	0	1	0	0	0	3	3	0	0	1	3	0	0	3	4		4	3	0	0	1	0	0	0	3	3	0	0	1	3	0	0	3	4		5	4	0	0	1	0	0
60S ribosomal protein L26 OS=Homo sapiens GN=RPL26 PE=1 SV=1	RL26_HUMAN	17 kDa	0.067	1.2	4	4	1	2	2	2	0	0	4	3	1	1	4	2	2	2	4	4		3	2	1	2	2	2	0	0	3	2	1	1	3	2	2	2	3	3		6	6	1	2	2	2	0
Cluster of 60S ribosomal protein L26 OS=Homo sapiens GN=RPL26 PE=1 SV=1 (RL26_HUMAN)	RL26_HUMAN [2]	17 kDa	0.071	1.2	16	12	3	7	8	9	0	0	8	8	5	6	9	8	8	5	17	15		12	8	3	6	6	8	0	0	7	5	4	5	7	7	6	5	11	11		23	18	4	8	10	10	0
60S ribosomal protein L26-like 1 OS=Homo sapiens GN=RPL26L1 PE=1 SV=1	RL26L_HUMAN	17 kDa	0.055	1.1	1	0	0	0	0	0	0	0	0	0	0	0	0	0	0	0	0	0		1	0	0	0	0	0	0	0	0	0	0	0	0	0	0	0	0	0		1	0	0	0	0	0	0
60S ribosomal protein L27 OS=Homo sapiens GN=RPL27 PE=1 SV=2	RL27_HUMAN	16 kDa	0.18	0.9	7	8	5	2	1	2	0	1	1	3	1	3	3	3	2	2	5	7		7	6	4	2	1	2	0	1	1	3	1	3	2	3	2	2	5	6		8	13	6	3	2	4	0
60S ribosomal protein L27a OS=Homo sapiens GN=RPL27A PE=1 SV=2	RL27A_HUMAN	17 kDa	0.35	0.5	3	4	0	0	0	0	0	0	0	0	0	2	0	0	1	1	1	1		3	4	0	0	0	0	0	0	0	0	0	2	0	0	1	1	1	1		6	5	0	0	0	0	0
60S ribosomal protein L28 OS=Homo sapiens GN=RPL28 PE=1 SV=3	RL28_HUMAN	16 kDa	0.28	1.2	5	5	1	2	4	4	0	0	2	3	4	2	2	2	2	1	7	7		4	4	1	2	4	4	0	0	2	2	3	2	1	2	1	1	7	6		7	6	1	2	5	5	0
60S ribosomal protein L29 OS=Homo sapiens GN=RPL29 PE=1 SV=2	RL29_HUMAN	18 kDa	0.45	1.2	3	2	1	1	2	2	0	0	3	4	1	0	1	1	1	1	5	4		3	2	1	1	2	2	0	0	3	4	1	0	1	1	1	1	5	4		4	3	2	1	3	3	0
60S ribosomal protein L30 OS=Homo sapiens GN=RPL30 PE=1 SV=2	RL30_HUMAN	13 kDa	0.34	0.9	3	2	2	2	4	4	1	1	1	1	2	2	1	1	2	2	3	4		3	2	2	2	3	3	1	1	1	1	2	2	1	1	2	2	3	3		6	5	2	3	6	5	1
60S ribosomal protein L31 OS=Homo sapiens GN=RPL31 PE=1 SV=1	RL31_HUMAN	14 kDa	0.18	1.4	5	5	2	2	5	3	0	0	3	4	5	3	4	3	4	4	6	6		5	4	2	2	5	3	0	0	3	3	4	3	4	3	4	3	5	5		6	9	3	3	6	4	0
60S ribosomal protein L32 OS=Homo sapiens GN=RPL32 PE=1 SV=2	RL32_HUMAN	16 kDa	0.38	1.3	0	2	0	0	0	1	0	0	1	0	0	0	1	1	0	0	1	1		0	2	0	0	0	1	0	0	1	0	0	0	1	1	0	0	1	1		0	2	0	0	0	1	0
60S ribosomal protein L34 OS=Homo sapiens GN=RPL34 PE=1 SV=3	RL34_HUMAN	13 kDa	0.17	5	0	0	0	0	1	1	0	0	1	1	0	0	1	0	0	0	3	3		0	0	0	0	1	1	0	0	1	1	0	0	1	0	0	0	3	3		0	0	0	0	1	1	0
60S ribosomal protein L35 OS=Homo sapiens GN=RPL35 PE=1 SV=2	RL35_HUMAN	15 kDa	0.14	1.3	6	5	0	0	3	2	0	0	3	3	0	0	3	5	1	2	4	4		4	3	0	0	2	2	0	0	2	2	0	0	2	4	1	2	2	2		7	9	0	0	3	3	0
60S ribosomal protein L35a OS=Homo sapiens GN=RPL35A PE=1 SV=2	RL35A_HUMAN	13 kDa	0.041	0.9	7	8	2	3	4	3	0	0	3	1	1	4	3	4	2	2	5	5		5	5	1	3	3	2	0	0	3	1	1	3	3	4	2	2	3	3		9	12	3	3	7	4	0
60S ribosomal protein L36a OS=Homo sapiens GN=RPL36A PE=1 SV=2	RL36A_HUMAN	12 kDa	0.079	0.9	0	0	0	0	1	1	0	0	0	1	0	0	1	0	0	0	0	0		0	0	0	0	1	1	0	0	0	1	0	0	1	0	0	0	0	0		0	0	0	0	1	1	0
60S ribosomal protein L36a-like OS=Homo sapiens GN=RPL36AL PE=1 SV=3	RL36L_HUMAN	12 kDa	0.016	0.9	1	0	0	0	0	0	0	0	0	0	0	0	0	0	0	0	0	1		1	0	0	0	0	0	0	0	0	0	0	0	0	0	0	0	0	1		1	0	0	0	0	0	0
Cluster of 60S ribosomal protein L36a-like OS=Homo sapiens GN=RPL36AL PE=1 SV=3 (RL36L_HUMAN)	RL36L_HUMAN [2]	12 kDa	0.051	0.9	3	2	1	1	2	3	0	0	1	2	0	1	3	1	2	2	1	2		3	2	1	1	2	3	0	0	1	2	0	1	3	1	2	2	1	2		4	3	1	1	3	4	0
60S ribosomal protein L37 OS=Homo sapiens GN=RPL37 PE=1 SV=2	RL37_HUMAN	11 kDa	0.8	0.7	2	3	3	1	2	1	1	0	3	3	1	1	2	2	0	0	1	1		2	2	3	1	2	1	1	0	3	3	1	1	2	2	0	0	1	1		3	6	3	1	2	1	1
60S ribosomal protein L37a OS=Homo sapiens GN=RPL37A PE=1 SV=2	RL37A_HUMAN	10 kDa	0.65	0.7	1	1	0	1	1	2	0	0	1	0	1	1	1	0	0	0	2	1		1	1	0	1	1	2	0	0	1	0	1	1	1	0	0	0	2	1		1	1	0	1	1	3	0
60S ribosomal protein L39 OS=Homo sapiens GN=RPL39 PE=2 SV=2	RL39_HUMAN	6 kDa	0.15	1.1	1	1	0	0	1	1	0	0	0	0	0	0	1	0	0	0	2	3		1	1	0	0	1	1	0	0	0	0	0	0	1	0	0	0	2	2		3	2	0	0	1	1	0
Ubiquitin-60S ribosomal protein L40 OS=Homo sapiens GN=UBA52 PE=1 SV=2	RL40_HUMAN	15 kDa	0.088	1.1	2	1	0	0	1	0	0	0	1	0	0	0	1	1	0	0	1	1		2	1	0	0	1	0	0	0	1	0	0	0	1	1	0	0	1	1		2	1	0	0	1	0	0
60S ribosomal protein L5 OS=Homo sapiens GN=RPL5 PE=1 SV=3	RL5_HUMAN	34 kDa	0.013	0.2	3	1	1	2	2	1	0	0	0	0	1	0	1	0	1	0	0	1		2	1	1	2	2	1	0	0	0	0	1	0	1	0	1	0	0	1		5	1	1	2	2	2	0
60S ribosomal protein L7 OS=Homo sapiens GN=RPL7 PE=1 SV=1	RL7_HUMAN	29 kDa	0.063	0.6	2	4	1	1	2	4	0	0	0	0	1	1	0	0	2	1	2	3		2	3	1	1	2	3	0	0	0	0	1	1	0	0	2	1	2	2		3	4	1	2	3	5	0
60S ribosomal protein L7a OS=Homo sapiens GN=RPL7A PE=1 SV=2	RL7A_HUMAN	30 kDa	0.025	0.9	1	3	1	1	2	2	0	0	1	1	1	1	3	2	2	1	2	1		1	3	1	1	2	2	0	0	1	1	1	1	3	2	2	1	2	1		2	5	1	1	3	2	0
60S ribosomal protein L8 OS=Homo sapiens GN=RPL8 PE=1 SV=2	RL8_HUMAN	28 kDa	0.057	0.9	8	6	3	3	3	5	0	0	3	2	2	4	2	5	3	3	4	4		6	5	2	2	2	4	0	0	3	2	1	3	2	4	2	2	3	3		10	7	3	4	3	5	0
60S ribosomal protein L9 OS=Homo sapiens GN=RPL9 PE=1 SV=1	RL9_HUMAN	22 kDa	0.16	1	0	1	1	1	3	3	0	0	0	0	1	1	0	0	2	1	4	3		0	1	1	1	3	3	0	0	0	0	1	1	0	0	2	1	4	3		0	1	1	1	4	4	0
60S acidic ribosomal protein P0 OS=Homo sapiens GN=RPLP0 PE=1 SV=1	RLA0_HUMAN (+1)	34 kDa	0.11	0.8	1	1	3	2	2	3	0	0	0	0	0	0	0	0	0	0	4	3		1	1	3	2	2	3	0	0	0	0	0	0	0	0	0	0	3	3		1	1	3	2	3	5	0
RNA binding motif protein, X-linked-like-1 OS=Homo sapiens GN=RBMXL1 PE=1 SV=1	RMXL1_HUMAN	42 kDa	1	INF	0	0	0	0	0	0	0	0	0	0	0	0	0	0	0	0	0	0		0	0	0	0	0	0	0	0	0	0	0	0	0	0	0	0	0	0		0	0	0	0	0	0	0
Heterogeneous nuclear ribonucleoprotein A0 OS=Homo sapiens GN=HNRNPA0 PE=1 SV=1	ROA0_HUMAN	31 kDa	0.66	0.7	4	5	2	0	2	1	0	0	3	3	1	1	2	1	0	0	3	4		3	4	2	0	2	1	0	0	3	3	1	1	2	1	0	0	3	4		4	6	2	0	2	1	0
Heterogeneous nuclear ribonucleoprotein A1 OS=Homo sapiens GN=HNRNPA1 PE=1 SV=5	ROA1_HUMAN	39 kDa	0.12	0.7	9	13	3	3	7	7	0	1	4	5	3	3	6	5	3	2	7	6		7	11	2	2	6	6	0	1	3	4	2	2	4	4	2	1	6	5		18	21	4	7	10	9	0
Heterogeneous nuclear ribonucleoproteins A2/B1 OS=Homo sapiens GN=HNRNPA2B1 PE=1 SV=2	ROA2_HUMAN	37 kDa	0.075	0.5	16	14	8	7	14	14	0	1	11	12	4	7	10	10	6	4	6	8		13	10	7	6	10	11	0	1	11	11	3	6	9	9	5	3	6	7		29	23	9	10	18	18	0
Heterogeneous nuclear ribonucleoprotein A3 OS=Homo sapiens GN=HNRNPA3 PE=1 SV=2	ROA3_HUMAN	40 kDa	0.088	0.4	6	7	3	0	3	2	0	0	1	1	0	0	1	2	0	0	3	2		5	6	3	0	3	2	0	0	1	1	0	0	1	2	0	0	3	2		8	8	3	0	3	3	0
Heterogeneous nuclear ribonucleoprotein A/B OS=Homo sapiens GN=HNRNPAB PE=1 SV=2	ROAA_HUMAN	36 kDa	0.11	0.7	3	3	0	0	1	0	0	0	1	0	0	0	1	3	0	0	1	0		3	3	0	0	1	0	0	0	1	0	0	0	1	3	0	0	1	0		3	4	0	0	1	0	0
DNA-directed RNA polymerases I and III subunit RPAC1 OS=Homo sapiens GN=POLR1C PE=1 SV=1	RPAC1_HUMAN	39 kDa	0.6	1.1	2	1	5	3	1	1	0	0	2	1	4	3	1	1	5	2	3	4		2	1	4	3	1	1	0	0	1	1	3	3	1	1	4	2	3	3		2	1	6	5	1	1	0
Dolichyl-diphosphooligosaccharide--protein glycosyltransferase subunit 1 OS=Homo sapiens GN=RPN1 PE=1 SV=1	RPN1_HUMAN	69 kDa	0.047	0.6	5	8	4	3	7	7	0	0	3	2	3	4	3	3	2	3	6	5		5	7	4	3	7	7	0	0	3	2	3	4	3	3	2	3	6	5		9	15	4	4	11	10	0
Dolichyl-diphosphooligosaccharide--protein glycosyltransferase subunit 2 OS=Homo sapiens GN=RPN2 PE=1 SV=3	RPN2_HUMAN	69 kDa	0.0019	0	2	0	4	4	2	2	0	0	0	0	2	0	0	0	0	0	0	0		2	0	4	4	2	2	0	0	0	0	2	0	0	0	0	0	0	0		2	0	4	4	2	2	0
Regulation of nuclear pre-mRNA domain-containing protein 1B OS=Homo sapiens GN=RPRD1B PE=1 SV=1	RPR1B_HUMAN	37 kDa	0.38	0.9	3	2	4	3	2	2	0	0	3	2	1	2	2	3	1	1	5	4		3	2	4	3	2	2	0	0	3	2	1	2	2	3	1	1	5	4		5	3	4	4	3	4	0
Ribosome-binding protein 1 OS=Homo sapiens GN=RRBP1 PE=1 SV=4	RRBP1_HUMAN	152 kDa	0.15	0.5	1	1	0	1	3	6	0	0	0	0	1	1	0	1	1	2	0	0		1	1	0	1	3	6	0	0	0	0	1	1	0	1	1	2	0	0		1	1	0	1	4	6	0
40S ribosomal protein S10 OS=Homo sapiens GN=RPS10 PE=1 SV=1	RS10_HUMAN	19 kDa	0.24	0.9	4	4	2	2	5	6	0	1	4	3	2	2	4	1	1	3	4	8		3	3	2	2	4	4	0	1	3	3	2	2	3	1	1	2	3	6		8	7	3	2	10	9	0
40S ribosomal protein S11 OS=Homo sapiens GN=RPS11 PE=1 SV=3	RS11_HUMAN	18 kDa	0.065	0.7	4	5	4	4	4	5	0	0	2	3	6	3	3	1	4	3	3	3		4	4	3	3	3	4	0	0	2	2	5	3	3	1	4	2	3	3		5	7	4	4	4	6	0
40S ribosomal protein S12 OS=Homo sapiens GN=RPS12 PE=1 SV=3	RS12_HUMAN	15 kDa	0.024	1.1	1	3	3	2	2	4	0	0	2	0	1	1	1	1	3	3	4	4		1	3	2	1	2	3	0	0	2	0	1	1	1	1	2	2	4	4		1	3	3	3	3	5	0
40S ribosomal protein S13 OS=Homo sapiens GN=RPS13 PE=1 SV=2	RS13_HUMAN	17 kDa	0.37	0.8	1	2	1	0	0	1	0	0	1	0	1	0	1	0	0	1	1	1		1	2	1	0	0	1	0	0	1	0	1	0	1	0	0	1	1	1		1	2	1	0	0	1	0
40S ribosomal protein S14 OS=Homo sapiens GN=RPS14 PE=1 SV=3	RS14_HUMAN	16 kDa	0.14	1.3	5	5	3	2	3	5	0	0	3	4	3	4	4	3	3	2	6	6		4	5	3	2	3	5	0	0	3	4	3	4	4	3	3	2	5	6		7	8	3	2	6	5	0
40S ribosomal protein S16 OS=Homo sapiens GN=RPS16 PE=1 SV=2	RS16_HUMAN	16 kDa	0.052	0.9	6	10	4	4	4	5	1	1	2	2	2	5	2	4	3	3	7	9		5	7	4	4	3	5	1	1	2	2	2	5	2	4	3	3	5	8		10	13	6	4	5	8	2
40S ribosomal protein S17-like OS=Homo sapiens GN=RPS17L PE=2 SV=1	RS17L_HUMAN (+1)	16 kDa	0.23	1.4	4	2	0	0	0	1	0	0	2	0	0	0	3	2	0	0	2	3		3	2	0	0	0	1	0	0	2	0	0	0	3	2	0	0	2	2		4	2	0	0	0	1	0
40S ribosomal protein S18 OS=Homo sapiens GN=RPS18 PE=1 SV=3	RS18_HUMAN	18 kDa	0.086	1.1	5	7	3	2	3	7	0	0	3	2	3	3	3	2	4	3	8	7		4	6	3	2	3	5	0	0	3	2	2	3	3	2	3	3	6	5		9	11	3	2	4	8	0
40S ribosomal protein S19 OS=Homo sapiens GN=RPS19 PE=1 SV=2	RS19_HUMAN	16 kDa	0.21	4	1	1	0	0	0	0	0	0	0	0	0	0	0	0	0	0	5	3		1	1	0	0	0	0	0	0	0	0	0	0	0	0	0	0	4	3		1	1	0	0	0	0	0
40S ribosomal protein S2 OS=Homo sapiens GN=RPS2 PE=1 SV=2	RS2_HUMAN	31 kDa	0.032	1.2	5	4	4	4	1	2	1	1	2	1	3	1	4	3	4	1	5	8		4	3	3	3	1	2	1	1	2	1	2	1	4	3	4	1	4	7		8	8	6	6	2	3	1
40S ribosomal protein S20 OS=Homo sapiens GN=RPS20 PE=1 SV=1	RS20_HUMAN	13 kDa	0.022	1.2	4	4	3	2	3	4	0	0	3	3	3	3	3	3	4	5	4	7		2	2	2	2	2	2	0	0	2	2	2	2	2	2	2	3	2	3		9	9	5	5	8	7	0
40S ribosomal protein S21 OS=Homo sapiens GN=RPS21 PE=1 SV=1	RS21_HUMAN	9 kDa	0.33	0.7	0	0	0	0	1	2	0	0	0	0	0	0	1	1	0	0	0	0		0	0	0	0	1	2	0	0	0	0	0	0	1	1	0	0	0	0		0	0	0	0	1	2	0
40S ribosomal protein S23 OS=Homo sapiens GN=RPS23 PE=1 SV=3	RS23_HUMAN	16 kDa	0.54	1	3	3	1	1	1	1	0	0	1	1	2	1	2	1	2	1	2	3		3	3	1	1	1	1	0	0	1	1	2	1	2	1	2	1	2	2		5	4	1	1	1	2	0
40S ribosomal protein S24 OS=Homo sapiens GN=RPS24 PE=1 SV=1	RS24_HUMAN	15 kDa	0.82	1.5	1	2	0	0	0	1	0	0	2	2	0	1	1	2	0	0	2	1		1	1	0	0	0	1	0	0	1	1	0	1	1	1	0	0	2	1		1	2	0	0	0	1	0
40S ribosomal protein S25 OS=Homo sapiens GN=RPS25 PE=1 SV=1	RS25_HUMAN	14 kDa	0.21	1.6	2	2	1	1	1	2	0	0	1	0	0	3	1	1	0	0	4	2		2	2	1	1	1	2	0	0	1	0	0	3	1	1	0	0	4	2		2	2	1	1	1	2	0
Cluster of 40S ribosomal protein S27 OS=Homo sapiens GN=RPS27 PE=1 SV=3 (RS27_HUMAN)	RS27_HUMAN	9 kDa	0.12	2	1	2	0	0	2	0	0	0	0	1	1	1	1	1	1	1	2	3		1	2	0	0	2	0	0	0	0	1	1	1	1	1	1	1	2	2		2	2	0	0	2	0	0
40S ribosomal protein S27 OS=Homo sapiens GN=RPS27 PE=1 SV=3	RS27_HUMAN	9 kDa	0.12	2	1	1	0	0	1	0	0	0	0	1	0	0	1	1	1	1	1	2		1	1	0	0	1	0	0	0	0	1	0	0	1	1	1	1	1	1		2	1	0	0	1	0	0
Ubiquitin-40S ribosomal protein S27a OS=Homo sapiens GN=RPS27A PE=1 SV=2	RS27A_HUMAN	18 kDa	0.12	1	1	2	0	0	1	1	0	0	2	1	0	0	2	2	0	0	0	1		1	1	0	0	1	1	0	0	2	1	0	0	2	2	0	0	0	1		2	2	0	0	1	1	0
Cluster of Ubiquitin-40S ribosomal protein S27a OS=Homo sapiens GN=RPS27A PE=1 SV=2 (RS27A_HUMAN)	RS27A_HUMAN [2]	18 kDa	0.11	1	9	6	4	3	5	3	0	1	5	3	2	3	5	5	1	2	6	7		8	5	3	3	5	3	0	1	5	3	2	2	5	5	1	2	6	7		12	10	6	4	6	4	0
40S ribosomal protein S27-like OS=Homo sapiens GN=RPS27L PE=1 SV=3	RS27L_HUMAN	9 kDa	1	INF	0	0	0	0	0	0	0	0	0	0	0	0	0	0	0	0	0	0		0	0	0	0	0	0	0	0	0	0	0	0	0	0	0	0	0	0		0	0	0	0	0	0	0
40S ribosomal protein S28 OS=Homo sapiens GN=RPS28 PE=1 SV=1	RS28_HUMAN	8 kDa	0.003	0.8	3	4	4	2	3	5	0	1	2	1	1	3	3	6	2	2	2	3		3	4	4	2	3	5	0	1	2	1	1	3	3	5	2	2	2	3		5	7	4	4	4	7	0
40S ribosomal protein S3 OS=Homo sapiens GN=RPS3 PE=1 SV=2	RS3_HUMAN	27 kDa	0.13	0.9	7	5	3	4	7	6	0	0	3	2	6	5	4	3	2	3	9	8		6	5	3	4	7	6	0	0	3	2	6	5	4	3	2	3	9	8		13	9	4	5	12	11	0
40S ribosomal protein S30 OS=Homo sapiens GN=FAU PE=1 SV=1	RS30_HUMAN	7 kDa	0.12	1.1	4	4	3	2	2	5	0	0	3	2	3	4	3	3	2	3	4	4		3	3	2	2	2	4	0	0	3	2	2	3	3	3	2	2	3	3		9	6	5	3	3	8	0
40S ribosomal protein S3a OS=Homo sapiens GN=RPS3A PE=1 SV=2	RS3A_HUMAN	30 kDa	0.02	1.3	6	5	3	3	5	5	0	0	4	4	3	4	6	4	3	5	7	8		4	4	3	3	4	4	0	0	3	3	3	4	5	3	3	4	6	6		7	9	3	3	6	7	0
40S ribosomal protein S4, X isoform OS=Homo sapiens GN=RPS4X PE=1 SV=2	RS4X_HUMAN	30 kDa	0.038	0.3	3	1	1	1	0	1	0	0	1	0	0	0	0	0	0	0	1	2		3	1	1	1	0	1	0	0	1	0	0	0	0	0	0	0	1	2		4	2	1	1	0	2	0
40S ribosomal protein S5 OS=Homo sapiens GN=RPS5 PE=1 SV=4	RS5_HUMAN	23 kDa	0.61	1.4	2	1	2	2	0	0	0	0	0	0	3	1	0	0	0	0	5	7		1	1	1	2	0	0	0	0	0	0	2	1	0	0	0	0	4	6		2	3	2	2	0	0	0
40S ribosomal protein S6 OS=Homo sapiens GN=RPS6 PE=1 SV=1	RS6_HUMAN	29 kDa	0.45	0.2	0	0	0	0	1	2	0	0	1	0	0	0	0	0	0	0	1	0		0	0	0	0	1	2	0	0	1	0	0	0	0	0	0	0	1	0		0	0	0	0	1	3	0
40S ribosomal protein S7 OS=Homo sapiens GN=RPS7 PE=1 SV=1	RS7_HUMAN	22 kDa	0.056	0.5	9	7	3	1	4	4	0	1	2	3	0	1	3	2	1	0	3	4		7	6	3	1	3	3	0	1	2	3	0	1	3	2	1	0	3	4		13	9	3	1	4	4	0
40S ribosomal protein S8 OS=Homo sapiens GN=RPS8 PE=1 SV=2	RS8_HUMAN	24 kDa	0.028	0.5	1	4	0	2	2	3	0	0	0	2	1	1	1	1	1	0	1	2		1	4	0	2	2	3	0	0	0	2	1	1	1	1	1	0	1	2		2	4	0	2	3	4	0
40S ribosomal protein S9 OS=Homo sapiens GN=RPS9 PE=1 SV=3	RS9_HUMAN	23 kDa	0.26	1.1	4	4	3	3	3	2	0	1	1	2	2	3	2	2	2	1	6	7		3	4	3	3	3	2	0	1	1	2	2	3	2	2	2	1	5	6		7	7	3	3	6	4	0
Small nuclear ribonucleoprotein-associated proteins B and B' OS=Homo sapiens GN=SNRPB PE=1 SV=2	RSMB_HUMAN	25 kDa	0.051	2	1	1	1	1	1	3	0	1	1	1	1	1	1	1	1	1	3	2		1	1	1	1	1	2	0	1	1	1	1	1	1	1	1	1	3	2		1	1	1	1	2	3	0
40S ribosomal protein SA OS=Homo sapiens GN=RPSA PE=1 SV=4	RSSA_HUMAN	33 kDa	0.23	2.1	0	0	2	2	3	2	0	0	0	0	2	1	0	0	3	1	4	4		0	0	2	2	3	2	0	0	0	0	2	1	0	0	3	1	4	4		0	0	2	2	3	2	0
tRNA-splicing ligase RtcB homolog OS=Homo sapiens GN=C22orf28 PE=1 SV=1	RTCB_HUMAN	55 kDa	0.11	1.8	1	2	1	1	2	1	0	0	1	1	1	1	1	1	1	1	6	4		1	2	1	1	2	1	0	0	1	1	1	1	1	1	1	1	5	4		2	2	2	1	3	1	0
U1 small nuclear ribonucleoprotein C OS=Homo sapiens GN=SNRPC PE=1 SV=1	RU1C_HUMAN	17 kDa	0.012	1.2	3	2	3	3	3	3	0	0	2	2	3	2	3	3	3	2	4	4		2	1	2	2	2	2	0	0	1	2	2	2	2	2	2	2	2	2		4	2	4	3	5	4	0
U2 small nuclear ribonucleoprotein A' OS=Homo sapiens GN=SNRPA1 PE=1 SV=2	RU2A_HUMAN	28 kDa	0.08	1.2	9	7	10	7	7	7	1	1	2	2	7	7	3	4	6	7	16	14		7	6	7	5	5	5	1	1	1	1	5	4	2	3	4	5	10	10		13	13	13	10	14	12	1
U2 small nuclear ribonucleoprotein B'' OS=Homo sapiens GN=SNRPB2 PE=1 SV=1	RU2B_HUMAN	25 kDa	0.053	1	6	5	4	5	6	7	0	0	1	1	4	5	4	3	5	4	7	7		5	4	3	3	4	5	0	0	1	1	3	3	3	3	3	3	5	5		8	7	6	9	9	12	0
Small nuclear ribonucleoprotein E OS=Homo sapiens GN=SNRPE PE=1 SV=1	RUXE_HUMAN	11 kDa	0.37	1	4	2	1	1	3	3	0	1	3	3	1	2	2	3	1	2	3	1		4	2	1	1	3	3	0	1	3	3	1	2	2	3	1	2	2	1		5	3	2	2	5	4	0
Small nuclear ribonucleoprotein F OS=Homo sapiens GN=SNRPF PE=1 SV=1	RUXF_HUMAN	10 kDa	0.23	1.4	2	2	1	1	2	2	1	2	2	2	1	2	2	2	1	1	3	3		2	2	1	1	2	2	1	2	2	2	1	2	2	2	1	1	2	2		3	4	2	2	5	4	1
Small nuclear ribonucleoprotein G OS=Homo sapiens GN=SNRPG PE=1 SV=1	RUXG_HUMAN	8 kDa	0.098	1.6	2	2	1	1	2	1	1	1	1	1	1	1	2	2	1	1	5	4		2	2	1	1	2	1	1	1	1	1	1	1	2	2	1	1	4	3		4	6	2	2	4	2	2
Adenosylhomocysteinase OS=Homo sapiens GN=AHCY PE=1 SV=4	SAHH_HUMAN	48 kDa	0.12	1	2	1	1	2	3	2	0	0	0	0	0	0	0	0	0	0	5	4		2	1	1	2	3	2	0	0	0	0	0	0	0	0	0	0	4	3		2	2	1	2	3	2	0
Histone deacetylase complex subunit SAP18 OS=Homo sapiens GN=SAP18 PE=1 SV=1	SAP18_HUMAN	18 kDa	0.24	0.8	8	7	2	0	4	4	0	1	1	3	2	0	2	2	1	0	8	8		6	6	2	0	4	4	0	1	1	3	2	0	2	2	1	0	6	6		15	9	4	0	9	9	0
SAP domain-containing ribonucleoprotein OS=Homo sapiens GN=SARNP PE=1 SV=3	SARNP_HUMAN	24 kDa	0.94	1	3	3	0	2	2	2	0	0	3	3	2	2	3	3	2	0	1	3		3	3	0	2	2	2	0	0	3	3	2	2	3	3	2	0	1	3		5	3	0	2	2	4	0
Succinate dehydrogenase [ubiquinone] flavoprotein subunit, mitochondrial OS=Homo sapiens GN=SDHA PE=1 SV=2	SDHA_HUMAN	73 kDa	0.11	0	0	0	2	2	0	1	0	0	0	0	1	1	0	0	0	0	0	0		0	0	2	2	0	1	0	0	0	0	1	1	0	0	0	0	0	0		0	0	2	2	0	1	0
Septin-2 OS=Homo sapiens GN=SEPT2 PE=1 SV=1	SEPT2_HUMAN	41 kDa	0.18	0.5	3	3	3	5	2	0	0	0	2	1	2	0	2	1	1	1	2	1		3	3	3	5	2	0	0	0	2	1	2	0	2	1	1	1	2	1		3	3	4	5	2	0	0
D-3-phosphoglycerate dehydrogenase OS=Homo sapiens GN=PHGDH PE=1 SV=4	SERA_HUMAN	57 kDa	0.08	0.1	0	0	3	0	4	5	0	0	0	0	1	1	0	0	0	0	1	1		0	0	3	0	4	5	0	0	0	0	1	1	0	0	0	0	1	1		0	0	3	0	5	6	0
Protein SET OS=Homo sapiens GN=SET PE=1 SV=3	SET_HUMAN	33 kDa	0.64	0.8	3	2	4	3	4	4	0	0	3	4	5	5	3	4	4	3	3	2		3	2	4	3	4	4	0	0	3	4	4	4	3	4	4	3	3	2		3	5	6	5	6	5	0
Splicing factor 1 OS=Homo sapiens GN=SF1 PE=1 SV=4	SF01_HUMAN	68 kDa	0.66	1.4	1	2	1	0	2	2	0	0	3	2	1	1	3	1	0	1	2	1		1	2	1	0	2	2	0	0	3	2	1	1	3	1	0	1	2	1		1	2	1	0	2	2	0
Splicing factor 3A subunit 1 OS=Homo sapiens GN=SF3A1 PE=1 SV=1	SF3A1_HUMAN	89 kDa	0.46	1.4	1	1	3	2	5	7	0	0	1	2	4	3	0	0	0	2	11	13		1	1	3	2	5	7	0	0	1	2	4	3	0	0	0	2	11	12		1	1	3	3	6	7	0
Splicing factor 3A subunit 2 OS=Homo sapiens GN=SF3A2 PE=1 SV=2	SF3A2_HUMAN	49 kDa	0.22	1.6	1	2	0	0	1	1	0	0	0	0	0	0	0	0	0	0	2	2		1	2	0	0	1	1	0	0	0	0	0	0	0	0	0	0	2	2		1	2	0	0	1	1	0
Splicing factor 3A subunit 3 OS=Homo sapiens GN=SF3A3 PE=1 SV=1	SF3A3_HUMAN	59 kDa	0.25	1	2	3	2	3	3	4	0	0	2	1	3	1	1	2	0	2	5	6		1	3	2	3	2	4	0	0	1	1	3	1	1	2	0	2	4	4		2	3	2	3	3	6	0
Splicing factor 3B subunit 1 OS=Homo sapiens GN=SF3B1 PE=1 SV=3	SF3B1_HUMAN	146 kDa	0.46	1.5	3	4	1	1	2	2	0	0	2	2	1	4	0	4	0	0	5	5		3	4	1	1	2	2	0	0	2	2	1	4	0	4	0	0	5	5		3	4	1	1	2	2	0
Splicing factor 3B subunit 2 OS=Homo sapiens GN=SF3B2 PE=1 SV=2	SF3B2_HUMAN	100 kDa	0.082	0.4	7	8	3	1	7	3	0	0	5	3	1	1	5	2	0	0	4	2		5	6	3	1	6	3	0	0	4	3	1	1	5	1	0	0	4	2		7	9	3	1	7	3	0
Splicing factor 3B subunit 3 OS=Homo sapiens GN=SF3B3 PE=1 SV=4	SF3B3_HUMAN	136 kDa	0.068	0.5	1	1	4	5	6	7	1	0	2	1	2	1	0	1	1	1	5	4		1	1	4	5	6	7	1	0	2	1	2	1	0	1	1	1	5	4		1	1	4	6	7	8	1
Splicing factor 3B subunit 4 OS=Homo sapiens GN=SF3B4 PE=1 SV=1	SF3B4_HUMAN	44 kDa	0.041	1.1	4	3	3	3	4	5	3	3	3	4	4	3	4	4	3	3	5	5		3	3	3	3	3	3	3	3	3	3	3	3	3	3	3	3	3	3		10	7	7	7	7	8	3
Splicing factor 3B subunit 5 OS=Homo sapiens GN=SF3B5 PE=1 SV=1	SF3B5_HUMAN	10 kDa	0.21	0.2	0	0	0	0	1	2	0	0	0	0	0	0	0	0	0	1	0	0		0	0	0	0	1	2	0	0	0	0	0	0	0	0	0	1	0	0		0	0	0	0	2	2	0
Splicing factor 3B subunit 6 OS=Homo sapiens GN=SF3B6 PE=1 SV=1	SF3B6_HUMAN	15 kDa	0.56	0.8	2	2	3	3	2	1	0	0	1	1	2	3	1	2	3	3	2	2		1	2	2	2	2	1	0	0	1	1	2	2	1	2	2	2	1	1		3	3	5	4	2	1	0
Splicing factor, proline- and glutamine-rich OS=Homo sapiens GN=SFPQ PE=1 SV=2	SFPQ_HUMAN	76 kDa	0.13	0.7	32	34	10	11	22	26	0	1	23	19	12	10	17	19	10	11	24	23		25	24	8	8	14	22	0	1	17	14	8	8	13	14	8	10	17	18		58	56	14	12	33	38	0
Splicing factor, arginine/serine-rich 15 OS=Homo sapiens GN=SCAF4 PE=1 SV=3	SFR15_HUMAN	126 kDa	0.37	1	0	2	0	1	0	0	0	0	0	0	0	0	0	0	0	1	0	2		0	2	0	1	0	0	0	0	0	0	0	0	0	0	0	1	0	2		0	2	0	1	0	0	0
Small nuclear ribonucleoprotein Sm D1 OS=Homo sapiens GN=SNRPD1 PE=1 SV=1	SMD1_HUMAN	13 kDa	0.41	1	4	3	1	2	3	3	0	0	0	1	2	4	1	0	0	2	4	3		3	2	1	1	2	2	0	0	0	1	2	2	1	0	0	2	2	2		5	4	1	2	3	4	0
Small nuclear ribonucleoprotein Sm D2 OS=Homo sapiens GN=SNRPD2 PE=1 SV=1	SMD2_HUMAN	14 kDa	0.11	0.9	5	5	4	3	2	2	0	0	1	1	1	2	1	2	2	1	5	5		4	5	4	3	2	2	0	0	1	1	1	2	1	2	2	1	4	5		9	11	4	5	4	3	0
Small nuclear ribonucleoprotein Sm D3 OS=Homo sapiens GN=SNRPD3 PE=1 SV=1	SMD3_HUMAN	14 kDa	0.033	0.9	8	6	4	4	6	7	0	1	4	4	5	4	6	3	4	5	7	7		5	4	2	2	4	5	0	1	2	2	3	2	4	1	2	3	4	4		14	12	8	5	10	11	0
Staphylococcal nuclease domain-containing protein 1 OS=Homo sapiens GN=SND1 PE=1 SV=1	SND1_HUMAN	102 kDa	0.14	0.2	0	1	0	1	2	5	0	0	0	1	0	0	0	0	0	0	1	1		0	1	0	1	2	5	0	0	0	1	0	0	0	0	0	0	1	1		0	1	0	1	2	6	0
U5 small nuclear ribonucleoprotein 40 kDa protein OS=Homo sapiens GN=SNRNP40 PE=1 SV=1	SNR40_HUMAN	39 kDa	0.19	4.7	0	0	2	1	0	3	0	0	0	0	1	1	0	0	0	1	9	10		0	0	2	1	0	3	0	0	0	0	1	1	0	0	0	1	8	9		0	0	2	1	0	3	0
U1 small nuclear ribonucleoprotein A OS=Homo sapiens GN=SNRPA PE=1 SV=3	SNRPA_HUMAN	31 kDa	0.07	1.1	9	6	6	6	12	10	5	5	4	2	7	8	5	9	7	5	8	8		7	5	5	4	10	8	4	4	4	2	5	6	4	6	4	4	5	5		14	12	12	14	23	27	7
SNW domain-containing protein 1 OS=Homo sapiens GN=SNW1 PE=1 SV=1	SNW1_HUMAN	61 kDa	0.37	0.7	3	2	0	0	1	1	0	0	0	2	0	0	2	0	0	0	2	1		3	2	0	0	1	1	0	0	0	2	0	0	2	0	0	0	2	1		3	2	0	0	1	1	0
Protein SON OS=Homo sapiens GN=SON PE=1 SV=4	SON_HUMAN	264 kDa	0.78	1.3	1	1	0	0	0	0	0	0	2	2	0	0	0	2	1	0	0	0		1	1	0	0	0	0	0	0	2	2	0	0	0	2	1	0	0	0		1	2	0	0	0	0	0
Serpin B3 OS=Homo sapiens GN=SERPINB3 PE=1 SV=2	SPB3_HUMAN	45 kDa	0.12	INF	0	0	0	0	0	0	0	0	0	0	0	0	2	2	0	0	0	0		0	0	0	0	0	0	0	0	0	0	0	0	2	2	0	0	0	0		0	0	0	0	0	0	0
Pre-mRNA-splicing factor SPF27 OS=Homo sapiens GN=BCAS2 PE=1 SV=1	SPF27_HUMAN	26 kDa	0.047	0.9	2	2	2	1	2	2	0	0	1	1	1	1	2	2	1	1	3	2		2	2	2	1	2	2	0	0	1	1	1	1	2	2	1	1	2	2		3	2	4	3	4	2	0
Transcription elongation factor SPT4 OS=Homo sapiens GN=SUPT4H1 PE=1 SV=1	SPT4H_HUMAN	13 kDa	0.16	5	0	0	0	1	0	0	0	0	0	0	0	1	0	0	0	1	2	1		0	0	0	1	0	0	0	0	0	0	0	1	0	0	0	1	2	1		0	0	0	1	0	0	0
Spectrin beta chain, non-erythrocytic 1 OS=Homo sapiens GN=SPTBN1 PE=1 SV=2	SPTB2_HUMAN	275 kDa	0.22	0.9	2	4	1	4	11	9	0	0	4	2	3	4	1	4	3	2	9	9		2	4	1	4	11	9	0	0	4	2	3	4	1	4	3	2	9	9		2	4	2	6	16	12	0
Spectrin alpha chain, non-erythrocytic 1 OS=Homo sapiens GN=SPTAN1 PE=1 SV=3	SPTN1_HUMAN	285 kDa	0.18	1	2	1	4	1	9	10	0	0	0	0	0	0	1	0	0	0	12	13		2	1	4	1	9	10	0	0	0	0	0	0	1	0	0	0	12	12		2	1	4	1	9	12	0
U2 snRNP-associated SURP motif-containing protein OS=Homo sapiens GN=U2SURP PE=1 SV=2	SR140_HUMAN	118 kDa	0.2	0.8	2	2	1	1	1	1	0	0	0	0	1	1	0	0	2	1	1	1		2	2	1	1	1	1	0	0	0	0	1	1	0	0	2	1	1	1		3	2	2	1	1	1	0
Src substrate cortactin OS=Homo sapiens GN=CTTN PE=1 SV=2	SRC8_HUMAN	62 kDa	0.28	0.6	0	1	0	0	1	2	0	0	0	0	0	1	1	1	0	0	0	1		0	1	0	0	1	2	0	0	0	0	0	1	1	1	0	0	0	1		0	1	0	0	2	2	0
Signal recognition particle 9 kDa protein OS=Homo sapiens GN=SRP9 PE=1 SV=2	SRP09_HUMAN	10 kDa	0.087	1	4	4	5	5	3	4	2	1	1	0	3	3	2	1	4	5	3	4		4	4	4	4	3	4	2	1	1	0	3	3	2	1	4	4	3	4		6	5	6	6	4	5	2
Signal recognition particle 14 kDa protein OS=Homo sapiens GN=SRP14 PE=1 SV=2	SRP14_HUMAN	15 kDa	0.21	0.9	4	5	3	5	4	5	1	1	4	4	3	3	5	4	2	1	4	5		4	5	3	5	4	4	1	1	4	4	3	3	4	4	2	1	4	4		10	10	7	7	5	8	3
Serine/arginine repetitive matrix protein 1 OS=Homo sapiens GN=SRRM1 PE=1 SV=2	SRRM1_HUMAN	102 kDa	0.68	0.7	3	2	3	2	0	0	1	0	1	2	2	1	2	2	1	2	0	0		2	1	2	1	0	0	1	0	1	1	1	1	1	1	1	1	0	0		7	4	3	2	0	0	1
Serine/arginine repetitive matrix protein 2 OS=Homo sapiens GN=SRRM2 PE=1 SV=2	SRRM2_HUMAN	300 kDa	0.31	0.2	3	3	0	1	0	0	0	0	1	2	0	0	0	2	0	0	0	0		3	3	0	1	0	0	0	0	1	2	0	0	0	2	0	0	0	0		3	5	0	1	0	0	0
Serrate RNA effector molecule homolog OS=Homo sapiens GN=SRRT PE=1 SV=1	SRRT_HUMAN	101 kDa	0.21	0.5	4	4	0	0	0	1	0	0	1	0	0	0	1	1	0	0	1	2		3	4	0	0	0	1	0	0	1	0	0	0	1	1	0	0	1	2		5	4	0	0	0	1	0
Serine/arginine-rich splicing factor 10 OS=Homo sapiens GN=SRSF10 PE=1 SV=1	SRS10_HUMAN	31 kDa	0.17	1	3	3	3	2	2	2	0	0	2	2	2	2	3	2	3	4	3	2		3	3	3	2	2	2	0	0	2	2	2	2	3	2	3	4	3	2		6	6	6	5	2	2	0
Serine/arginine-rich splicing factor 11 OS=Homo sapiens GN=SRSF11 PE=1 SV=1	SRS11_HUMAN	54 kDa	0.026	0.4	4	3	6	5	1	1	0	1	1	1	1	1	0	1	3	2	1	1		4	2	4	3	1	1	0	1	1	1	1	1	0	1	2	2	1	1		6	4	7	7	1	1	0
Serine/arginine-rich splicing factor 1 OS=Homo sapiens GN=SRSF1 PE=1 SV=2	SRSF1_HUMAN	28 kDa	0.091	0.9	18	16	10	12	15	15	1	0	11	14	12	13	12	12	10	14	12	13		14	13	10	12	13	13	1	0	10	12	11	12	11	10	9	12	10	11		39	37	26	29	31	34	3
Serine/arginine-rich splicing factor 3 OS=Homo sapiens GN=SRSF3 PE=1 SV=1	SRSF3_HUMAN	19 kDa	0.0091	1	13	12	9	7	9	9	2	3	9	6	5	4	9	11	7	8	13	13		9	10	6	5	7	8	2	3	6	4	4	3	6	8	5	6	11	11		30	30	18	15	17	14	7
Serine/arginine-rich splicing factor 4 OS=Homo sapiens GN=SRSF4 PE=1 SV=2	SRSF4_HUMAN	57 kDa	0.041	0	0	1	0	0	0	0	0	0	0	0	0	0	0	0	0	0	0	0		0	1	0	0	0	0	0	0	0	0	0	0	0	0	0	0	0	0		0	1	0	0	0	0	0
Serine/arginine-rich splicing factor 5 OS=Homo sapiens GN=SRSF5 PE=1 SV=1	SRSF5_HUMAN	31 kDa	1	INF	0	0	0	0	0	0	0	0	0	0	0	0	0	0	0	0	0	0		0	0	0	0	0	0	0	0	0	0	0	0	0	0	0	0	0	0		0	0	0	0	0	0	0
Serine/arginine-rich splicing factor 6 OS=Homo sapiens GN=SRSF6 PE=1 SV=2	SRSF6_HUMAN	40 kDa	0.51	0.8	0	1	1	1	1	0	1	0	1	1	1	1	1	2	0	1	1	1		0	1	1	1	1	0	1	0	1	1	1	1	1	2	0	1	1	1		0	2	1	1	1	0	1
Cluster of Serine/arginine-rich splicing factor 6 OS=Homo sapiens GN=SRSF6 PE=1 SV=2 (SRSF6_HUMAN)	SRSF6_HUMAN [2]	40 kDa	0.44	0.7	1	3	2	1	1	0	1	0	1	1	1	1	1	2	0	1	1	1		1	3	2	1	1	0	1	0	1	1	1	1	1	2	0	1	1	1		1	4	2	1	1	0	1
Serine/arginine-rich splicing factor 7 OS=Homo sapiens GN=SRSF7 PE=1 SV=1	SRSF7_HUMAN	27 kDa	0.049	0.7	2	2	1	3	1	2	0	0	2	1	1	1	1	1	1	2	1	1		2	2	1	3	1	2	0	0	2	1	1	1	1	1	1	2	1	1		4	4	1	3	1	2	0
Serine/arginine-rich splicing factor 9 OS=Homo sapiens GN=SRSF9 PE=1 SV=1	SRSF9_HUMAN	26 kDa	0.0049	0.7	8	6	4	5	5	7	1	1	3	3	5	3	5	5	2	3	6	7		7	6	4	5	5	7	1	1	3	3	5	3	5	5	2	3	6	7		10	11	6	7	7	10	1
Single-stranded DNA-binding protein, mitochondrial OS=Homo sapiens GN=SSBP1 PE=1 SV=1	SSBP_HUMAN	17 kDa	0.46	0.7	5	1	3	1	0	0	0	0	2	1	2	1	2	0	2	1	2	1		4	1	2	1	0	0	0	0	2	1	2	1	2	0	2	1	2	1		6	3	4	2	0	0	0
Translocon-associated protein subunit delta OS=Homo sapiens GN=SSR4 PE=1 SV=1	SSRD_HUMAN	19 kDa	0.25	0.9	2	2	1	2	1	2	0	0	1	1	1	1	1	1	1	1	2	2		2	2	1	2	1	2	0	0	1	1	1	1	1	1	1	1	2	2		2	2	2	2	2	2	0
Translocon-associated protein subunit gamma OS=Homo sapiens GN=SSR3 PE=1 SV=1	SSRG_HUMAN	21 kDa	0.21	0.4	2	0	1	1	1	2	0	0	1	0	1	1	1	0	1	0	0	1		2	0	1	1	1	2	0	0	1	0	1	1	1	0	1	0	0	1		2	0	1	1	1	3	0
Double-stranded RNA-binding protein Staufen homolog 1 OS=Homo sapiens GN=STAU1 PE=1 SV=2	STAU1_HUMAN	63 kDa	0.043	1.1	3	1	0	0	2	2	0	0	1	0	0	0	2	1	1	1	2	4		3	1	0	0	2	2	0	0	1	0	0	0	2	1	1	1	2	4		3	1	0	0	4	3	0
Spermatid perinuclear RNA-binding protein OS=Homo sapiens GN=STRBP PE=1 SV=1	STRBP_HUMAN	74 kDa	1	INF	0	0	0	0	0	0	0	0	0	0	0	0	0	0	0	0	0	0		0	0	0	0	0	0	0	0	0	0	0	0	0	0	0	0	0	0		0	0	0	0	0	0	0
Alpha-synuclein OS=Homo sapiens GN=SNCA PE=1 SV=1	SYUA_HUMAN	14 kDa	0.57	0.3	0	0	3	1	0	0	0	0	0	0	1	1	0	0	1	1	0	0		0	0	3	1	0	0	0	0	0	0	1	1	0	0	1	1	0	0		0	0	4	2	0	0	0
TAR DNA-binding protein 43 OS=Homo sapiens GN=TARDBP PE=1 SV=1	TADBP_HUMAN	45 kDa	0.54	0.3	0	0	0	0	2	1	0	0	1	0	0	0	0	0	0	0	0	1		0	0	0	0	2	1	0	0	1	0	0	0	0	0	0	0	0	1		0	0	0	0	2	1	0
Transaldolase OS=Homo sapiens GN=TALDO1 PE=1 SV=2	TALDO_HUMAN	38 kDa	0.59	1	1	0	1	3	1	0	0	0	0	0	1	2	0	0	1	2	1	2		1	0	1	3	1	0	0	0	0	0	1	2	0	0	1	2	1	2		1	0	1	3	1	0	0
Cluster of Tubulin alpha-1B chain OS=Homo sapiens GN=TUBA1B PE=1 SV=1 (TBA1B_HUMAN)	TBA1B_HUMAN	50 kDa	0.0043	0.5	6	5	10	9	7	10	0	1	5	4	6	6	5	3	3	4	7	8		5	5	7	7	5	8	0	1	5	4	5	5	4	3	2	3	6	7		10	8	15	14	17	17	0
Tubulin alpha-1B chain OS=Homo sapiens GN=TUBA1B PE=1 SV=1	TBA1B_HUMAN	50 kDa	0.0043	0.5	3	3	5	5	4	5	0	1	3	3	4	4	3	2	3	4	4	4		2	3	4	4	3	4	0	1	3	3	3	3	2	2	2	3	3	3		6	4	9	8	7	9	0
Tubulin alpha-4A chain OS=Homo sapiens GN=TUBA4A PE=1 SV=1	TBA4A_HUMAN	50 kDa	1	INF	0	0	0	0	0	0	0	0	0	0	0	0	0	0	0	0	0	0		0	0	0	0	0	0	0	0	0	0	0	0	0	0	0	0	0	0		0	0	0	0	0	0	0
Tubulin beta-4B chain OS=Homo sapiens GN=TUBB4B PE=1 SV=1	TBB4B_HUMAN	50 kDa	0.028	0.4	1	1	2	1	4	5	0	0	1	2	1	2	2	1	0	0	1	1		1	1	2	1	4	4	0	0	1	2	1	2	2	1	0	0	1	1		1	2	2	1	6	5	0
Tubulin beta chain OS=Homo sapiens GN=TUBB PE=1 SV=2	TBB5_HUMAN	50 kDa	0.019	0.4	2	2	4	3	6	6	0	0	2	2	4	5	1	1	1	1	2	2		2	2	3	2	5	5	0	0	2	2	3	4	1	1	1	1	2	2		2	3	7	6	8	9	0
Cluster of Tubulin beta chain OS=Homo sapiens GN=TUBB PE=1 SV=2 (TBB5_HUMAN)	TBB5_HUMAN [2]	50 kDa	0.019	0.4	7	5	10	7	19	19	1	0	7	5	7	10	7	2	2	1	7	8		7	5	8	6	16	16	1	0	7	5	6	8	7	2	2	1	7	8		10	8	15	11	24	23	1
Transcription elongation factor A protein 1 OS=Homo sapiens GN=TCEA1 PE=1 SV=2	TCEA1_HUMAN	34 kDa	0.58	1.7	2	2	0	1	0	0	0	1	1	1	1	1	1	2	0	0	2	3		2	2	0	1	0	0	0	1	1	1	1	1	1	2	0	0	2	3		3	2	0	1	0	0	0
Activated RNA polymerase II transcriptional coactivator p15 OS=Homo sapiens GN=SUB1 PE=1 SV=3	TCP4_HUMAN	14 kDa	0.23	0.9	6	7	4	3	2	1	0	0	3	1	2	3	5	3	1	2	4	5		5	6	4	3	2	1	0	0	3	1	2	3	4	3	1	2	4	5		8	9	4	4	3	1	0
T-complex protein 1 subunit alpha OS=Homo sapiens GN=TCP1 PE=1 SV=1	TCPA_HUMAN	60 kDa	0.095	0	0	1	0	0	3	2	0	0	0	0	0	0	0	0	0	0	0	0		0	1	0	0	3	2	0	0	0	0	0	0	0	0	0	0	0	0		0	1	0	0	5	2	0
T-complex protein 1 subunit beta OS=Homo sapiens GN=CCT2 PE=1 SV=4	TCPB_HUMAN	57 kDa	0.0061	0	0	0	3	2	1	2	0	0	0	0	0	1	0	0	0	0	0	0		0	0	2	1	1	2	0	0	0	0	0	1	0	0	0	0	0	0		0	0	3	2	2	2	0
T-complex protein 1 subunit delta OS=Homo sapiens GN=CCT4 PE=1 SV=4	TCPD_HUMAN	58 kDa	0.012	0	0	0	1	1	3	3	0	0	0	0	0	0	0	0	0	0	0	0		0	0	1	1	3	3	0	0	0	0	0	0	0	0	0	0	0	0		0	0	1	2	4	4	0
T-complex protein 1 subunit epsilon OS=Homo sapiens GN=CCT5 PE=1 SV=1	TCPE_HUMAN	60 kDa	0.0062	0	0	0	3	2	2	1	0	0	0	0	0	0	0	0	0	0	0	0		0	0	2	2	1	1	0	0	0	0	0	0	0	0	0	0	0	0		0	0	3	2	2	1	0
T-complex protein 1 subunit gamma OS=Homo sapiens GN=CCT3 PE=1 SV=4	TCPG_HUMAN	61 kDa	0.12	0.2	0	0	1	1	4	2	0	0	0	0	1	1	0	0	1	0	0	1		0	0	1	1	4	2	0	0	0	0	1	1	0	0	1	0	0	1		0	0	1	1	5	3	0
T-complex protein 1 subunit theta OS=Homo sapiens GN=CCT8 PE=1 SV=4	TCPQ_HUMAN	60 kDa	0.11	0.1	0	0	0	1	1	3	0	0	0	0	0	0	0	0	0	0	0	1		0	0	0	1	1	3	0	0	0	0	0	0	0	0	0	0	0	1		0	0	0	1	2	4	0
T-complex protein 1 subunit zeta OS=Homo sapiens GN=CCT6A PE=1 SV=3	TCPZ_HUMAN	58 kDa	0.11	0.4	0	0	2	1	1	2	0	0	0	0	1	1	0	0	1	0	1	1		0	0	2	1	1	2	0	0	0	0	1	1	0	0	1	0	1	1		0	0	2	2	1	3	0
Transcription elongation regulator 1 OS=Homo sapiens GN=TCERG1 PE=1 SV=2	TCRG1_HUMAN	124 kDa	0.79	1.3	0	2	0	0	0	1	0	0	0	1	0	0	0	1	0	0	1	2		0	2	0	0	0	1	0	0	0	1	0	0	0	1	0	0	1	2		0	2	0	0	0	1	0
Transitional endoplasmic reticulum ATPase OS=Homo sapiens GN=VCP PE=1 SV=4	TERA_HUMAN	89 kDa	0.39	0	0	0	2	0	0	0	0	0	0	0	0	0	0	0	0	0	0	0		0	0	2	0	0	0	0	0	0	0	0	0	0	0	0	0	0	0		0	0	2	0	0	0	0
Transcription factor A, mitochondrial OS=Homo sapiens GN=TFAM PE=1 SV=1	TFAM_HUMAN	29 kDa	0.23	2	0	2	1	0	0	2	0	0	0	1	0	1	1	1	0	0	4	3		0	2	1	0	0	2	0	0	0	1	0	1	1	1	0	0	3	2		0	2	1	0	0	2	0
THO complex subunit 4 OS=Homo sapiens GN=ALYREF PE=1 SV=3	THOC4_HUMAN	27 kDa	0.16	1.1	9	10	7	6	8	9	1	0	7	10	8	7	10	10	6	6	11	10		6	7	4	4	5	6	1	0	5	7	6	5	6	7	4	4	8	6		23	28	10	10	14	17	1
Transketolase OS=Homo sapiens GN=TKT PE=1 SV=3	TKT_HUMAN	68 kDa	0.029	1.3	17	19	22	17	11	9	2	4	10	11	16	17	16	15	21	18	17	20		12	14	16	14	10	8	2	4	9	10	13	14	13	12	16	13	13	15		27	36	31	27	15	15	2
Transmembrane 9 superfamily member 4 OS=Homo sapiens GN=TM9SF4 PE=1 SV=2	TM9S4_HUMAN	75 kDa	0.39	0	0	0	0	0	0	2	0	0	0	0	0	0	0	0	0	0	0	0		0	0	0	0	0	2	0	0	0	0	0	0	0	0	0	0	0	0		0	0	0	0	0	2	0
Transmembrane and coiled-coil domain-containing protein 1 OS=Homo sapiens GN=TMCO1 PE=1 SV=1	TMCO1_HUMAN	21 kDa	0.4	0.4	0	0	0	0	2	2	0	0	0	1	0	0	0	0	0	0	1	1		0	0	0	0	1	2	0	0	0	1	0	0	0	0	0	0	1	1		0	0	0	0	2	3	0
Transmembrane emp24 domain-containing protein 10 OS=Homo sapiens GN=TMED10 PE=1 SV=2	TMEDA_HUMAN	25 kDa	0.12	0.8	1	1	1	0	1	3	0	0	0	0	0	0	3	2	0	0	1	0		1	1	1	0	1	3	0	0	0	0	0	0	3	2	0	0	1	0		1	1	1	0	2	4	0
Tropomodulin-3 OS=Homo sapiens GN=TMOD3 PE=1 SV=1	TMOD3_HUMAN	40 kDa	0.29	4	0	0	0	0	1	0	0	0	0	0	0	0	0	0	0	0	2	1		0	0	0	0	1	0	0	0	0	0	0	0	0	0	0	0	2	1		0	0	0	0	1	0	0
DNA topoisomerase 2-alpha OS=Homo sapiens GN=TOP2A PE=1 SV=3	TOP2A_HUMAN	174 kDa	0.12	0.2	3	4	2	2	0	0	0	0	3	2	2	2	0	0	2	0	0	0		3	4	2	2	0	0	0	0	3	2	2	2	0	0	2	0	0	0		4	4	2	2	0	0	0
Triosephosphate isomerase OS=Homo sapiens GN=TPI1 PE=1 SV=3	TPIS_HUMAN	31 kDa	0.61	1	9	6	9	10	3	3	1	1	2	3	8	11	3	4	9	7	9	9		8	6	9	8	3	3	1	1	2	3	7	9	3	3	9	6	7	8		14	8	12	13	3	4	1
Tropomyosin alpha-3 chain OS=Homo sapiens GN=TPM3 PE=1 SV=1	TPM3_HUMAN	33 kDa	0.036	0.3	2	1	3	5	11	10	0	0	1	2	3	1	1	1	2	1	3	1		2	1	2	3	8	8	0	0	1	2	2	1	1	1	1	1	3	1		2	1	3	5	12	11	0
tRNA methyltransferase 112 homolog OS=Homo sapiens GN=TRMT112 PE=1 SV=1	TR112_HUMAN	14 kDa	0.17	1.9	0	0	0	1	1	3	0	0	0	0	2	1	1	0	1	2	3	3		0	0	0	1	1	3	0	0	0	0	2	1	1	0	1	2	3	3		0	0	0	2	2	3	0
Thyroid hormone receptor-associated protein 3 OS=Homo sapiens GN=THRAP3 PE=1 SV=2	TR150_HUMAN	109 kDa	0.89	0.8	7	9	1	1	0	1	0	0	5	5	0	0	6	7	0	1	0	1		7	9	1	1	0	1	0	0	5	5	0	0	6	7	0	1	0	1		8	12	1	1	0	1	0
Transformer-2 protein homolog beta OS=Homo sapiens GN=TRA2B PE=1 SV=1	TRA2B_HUMAN	34 kDa	0.77	1	3	2	1	2	0	0	0	0	0	1	2	2	2	0	1	5	1	0		3	2	1	2	0	0	0	0	0	1	2	2	2	0	1	4	1	0		4	3	1	3	0	0	0
Tricarboxylate transport protein, mitochondrial OS=Homo sapiens GN=SLC25A1 PE=1 SV=2	TXTP_HUMAN	34 kDa	0.29	0.3	0	0	0	0	2	1	0	0	0	0	0	0	0	0	0	0	1	0		0	0	0	0	2	1	0	0	0	0	0	0	0	0	0	0	1	0		0	0	0	0	2	1	0
Splicing factor U2AF 65 kDa subunit OS=Homo sapiens GN=U2AF2 PE=1 SV=4	U2AF2_HUMAN	54 kDa	0.22	0.9	6	4	0	0	3	3	0	0	2	3	0	0	4	2	0	1	4	3		5	3	0	0	3	3	0	0	2	3	0	0	4	2	0	1	4	3		9	4	0	0	3	3	0
U3 small nucleolar RNA-interacting protein 2 OS=Homo sapiens GN=RRP9 PE=1 SV=1	U3IP2_HUMAN	52 kDa	0.29	0	1	3	0	0	0	0	0	0	0	1	0	0	0	0	0	0	0	0		1	3	0	0	0	0	0	0	0	1	0	0	0	0	0	0	0	0		1	3	0	0	0	0	0
U5 small nuclear ribonucleoprotein 200 kDa helicase OS=Homo sapiens GN=SNRNP200 PE=1 SV=2	U520_HUMAN	245 kDa	0.17	0.2	4	5	1	1	0	1	0	0	1	0	2	2	2	0	0	0	1	0		3	4	1	1	0	1	0	0	1	0	1	1	2	0	0	0	1	0		4	6	1	1	0	1	0
116 kDa U5 small nuclear ribonucleoprotein component OS=Homo sapiens GN=EFTUD2 PE=1 SV=1	U5S1_HUMAN	109 kDa	0.064	0.7	1	1	3	1	1	2	0	0	0	0	1	0	0	0	1	2	0	2		1	1	3	1	1	2	0	0	0	0	1	0	0	0	1	2	0	2		1	1	3	1	1	2	0
Ubiquitin-associated protein 2-like OS=Homo sapiens GN=UBAP2L PE=1 SV=2	UBP2L_HUMAN	115 kDa	0.025	1.2	4	4	4	5	1	1	0	0	3	1	0	0	6	4	0	1	6	5		4	3	3	4	1	1	0	0	3	1	0	0	5	4	0	1	5	4		5	5	4	5	2	1	0
Ubiquitin fusion degradation protein 1 homolog OS=Homo sapiens GN=UFD1L PE=1 SV=3	UFD1_HUMAN	35 kDa	0.39	INF	0	0	0	0	0	0	0	0	0	0	0	0	0	0	0	0	2	0		0	0	0	0	0	0	0	0	0	0	0	0	0	0	0	0	2	0		0	0	0	0	0	0	0
UDP-glucose 6-dehydrogenase OS=Homo sapiens GN=UGDH PE=1 SV=1	UGDH_HUMAN	55 kDa	0.022	0.3	2	1	3	3	2	2	0	0	1	1	0	2	0	0	0	0	1	3		2	1	3	3	2	2	0	0	1	1	0	2	0	0	0	0	1	3		2	1	3	3	2	2	0
Vesicle-associated membrane protein-associated protein A OS=Homo sapiens GN=VAPA PE=1 SV=3	VAPA_HUMAN	28 kDa	0.23	2.7	1	0	0	0	1	1	0	0	0	0	0	0	0	0	0	0	2	3		1	0	0	0	1	1	0	0	0	0	0	0	0	0	0	0	1	2		1	0	0	0	1	1	0
Vesicle-associated membrane protein-associated protein B/C OS=Homo sapiens GN=VAPB PE=1 SV=3	VAPB_HUMAN	27 kDa	0.11	0.2	0	0	1	0	1	2	0	0	0	0	0	0	0	0	0	0	0	1		0	0	1	0	1	2	0	0	0	0	0	0	0	0	0	0	0	1		0	0	1	0	1	2	0
Voltage-dependent anion-selective channel protein 1 OS=Homo sapiens GN=VDAC1 PE=1 SV=2	VDAC1_HUMAN	31 kDa	0.023	0.5	2	5	6	5	10	10	0	0	2	2	3	3	4	3	0	1	5	7		2	4	6	5	9	9	0	0	2	2	3	3	3	3	0	1	5	7		2	5	6	7	14	15	0
Voltage-dependent anion-selective channel protein 2 OS=Homo sapiens GN=VDAC2 PE=1 SV=2	VDAC2_HUMAN	32 kDa	0.0028	0.3	2	3	4	6	7	6	0	0	3	1	2	3	3	0	1	1	2	2		2	3	4	6	6	5	0	0	3	1	2	3	3	0	1	1	2	1		2	3	5	6	9	9	0
Villin-1 OS=Homo sapiens GN=VIL1 PE=1 SV=4	VILI_HUMAN	93 kDa	0.013	0.7	3	3	5	5	6	7	0	0	0	0	2	3	1	0	2	3	6	6		3	3	5	5	6	7	0	0	0	0	2	3	1	0	2	3	6	6		3	3	5	6	6	7	0
WW domain-binding protein 11 OS=Homo sapiens GN=WBP11 PE=1 SV=1	WBP11_HUMAN	70 kDa	0.65	0.7	0	2	0	0	0	1	0	0	0	1	0	0	0	1	0	0	1	0		0	2	0	0	0	1	0	0	0	1	0	0	0	1	0	0	1	0		0	2	0	0	0	1	0
pre-mRNA 3' end processing protein WDR33 OS=Homo sapiens GN=WDR33 PE=1 SV=2	WDR33_HUMAN	146 kDa	0.42	0.6	6	9	1	0	1	2	0	0	3	5	1	1	3	1	1	0	7	3		6	8	1	0	1	2	0	0	3	5	1	1	3	1	1	0	7	3		14	16	1	0	2	2	0
WD repeat-containing protein 5 OS=Homo sapiens GN=WDR5 PE=1 SV=1	WDR5_HUMAN	37 kDa	0.27	1.6	2	1	1	1	1	1	0	0	0	0	1	1	1	0	0	0	3	4		2	1	1	1	1	1	0	0	0	0	1	1	1	0	0	0	3	4		2	1	1	1	1	1	0
Partner of Y14 and mago OS=Homo sapiens GN=WIBG PE=1 SV=1	WIBG_HUMAN	23 kDa	0.0061	0.4	2	2	1	0	2	3	0	0	0	0	0	0	1	1	0	0	0	2		2	2	1	0	2	3	0	0	0	0	0	0	1	1	0	0	0	2		2	2	1	0	2	3	0
Exportin-2 OS=Homo sapiens GN=CSE1L PE=1 SV=3	XPO2_HUMAN	110 kDa	0.024	0.3	1	1	3	2	2	4	0	0	1	0	2	2	0	0	1	2	1	1		1	1	3	2	2	4	0	0	1	0	2	2	0	0	1	2	1	1		1	1	4	2	3	5	0
X-ray repair cross-complementing protein 5 OS=Homo sapiens GN=XRCC5 PE=1 SV=3	XRCC5_HUMAN	83 kDa	0.0057	0	3	0	1	2	1	3	0	1	0	0	1	1	0	0	0	0	0	0		3	0	1	2	1	3	0	1	0	0	1	1	0	0	0	0	0	0		3	0	1	2	1	3	0
5'-3' exoribonuclease 2 OS=Homo sapiens GN=XRN2 PE=1 SV=1	XRN2_HUMAN	109 kDa	0.041	0	2	0	0	1	0	1	0	0	0	0	0	0	0	0	0	0	0	0		2	0	0	1	0	1	0	0	0	0	0	0	0	0	0	0	0	0		2	0	0	1	0	1	0
Nuclease-sensitive element-binding protein 1 OS=Homo sapiens GN=YBX1 PE=1 SV=3	YBOX1_HUMAN	36 kDa	0.23	1.6	1	0	1	1	1	3	0	0	3	1	0	1	2	1	0	0	5	3		1	0	1	1	1	3	0	0	2	1	0	1	2	1	0	0	4	3		1	0	1	1	1	3	0
Cluster of Nuclease-sensitive element-binding protein 1 OS=Homo sapiens GN=YBX1 PE=1 SV=3 (YBOX1_HUMAN)	YBOX1_HUMAN [2]	36 kDa	0.21	1.5	4	3	3	4	1	5	0	0	4	3	1	4	4	3	2	2	9	7		4	3	3	4	1	5	0	0	3	3	1	4	4	3	2	2	8	7		4	3	3	5	1	5	0
Y-box-binding protein 3 OS=Homo sapiens GN=YBX3 PE=1 SV=4	YBOX3_HUMAN	40 kDa	0.14	1.4	1	1	1	2	0	2	0	0	1	1	0	2	2	1	1	1	2	1		1	1	1	2	0	2	0	0	1	1	0	2	2	1	1	1	2	1		1	1	1	2	0	2	0
Zinc transporter 7 OS=Homo sapiens GN=SLC30A7 PE=1 SV=1	ZNT7_HUMAN	42 kDa	0.041	1.4	1	1	2	2	1	1	0	0	1	1	1	1	1	1	1	1	4	4		1	1	2	2	1	1	0	0	1	1	1	1	1	1	1	1	3	3		1	2	4	3	2	1	0
Tight junction protein ZO-1 OS=Homo sapiens GN=TJP1 PE=1 SV=3	ZO1_HUMAN	195 kDa	0.51	0.9	5	4	2	3	1	2	0	0	4	3	3	2	3	1	2	1	5	2		5	4	2	3	1	2	0	0	4	3	3	2	3	1	2	1	5	2		5	4	2	3	1	3	0
Tight junction protein ZO-2 OS=Homo sapiens GN=TJP2 PE=1 SV=2	ZO2_HUMAN	134 kDa	0.15	0.4	1	1	1	2	0	0	0	0	1	0	0	0	1	1	0	0	0	0		1	1	1	2	0	0	0	0	1	0	0	0	1	1	0	0	0	0		1	1	1	2	0	0	0
[truncated: 47 more columns]
