# Supplementary material for: Active and Repressive Chromatin-Associated Proteome after MPA Treatment and the Role of Midkine in Epithelial Monolayer Permeability
Source: Int J Mol Sci. 2016 Apr 20;17(4):597. doi: 10.3390/ijms17040597 (PMC4849051; doi:10.3390/ijms17040597)
Supplement: Supplementary file 1 [file ijms-17-00597-s001.zip › ijms-121525-Supplementary Materials/Supplementary Table S5.xlsx]

## Sheet: H3K27me3 without IgG.
Supplementary table S5. Repressive histone modification (H3K27me3)-associated proteins after subtracting background (IgG bound) proteins.
					Exclusive Unique Spectrum Count													Exclusive Unique Peptide Count													Exclusive Spectrum Count													Protein Identification Probability
Identified Proteins (552)	Accession Number	Molecular Weight	ANOVA Test (P-Value): *(p <= 0.00145)	Fold Change by Category	DMSO_R_1.1	DMSO_R_1.2	DMSO_R_2.1	DMSO_R_2.2	DMSO_R_3.1	DMSO_R_3.3	MPA_R1.1	MPA_R1.2	MPA_R2.1	MPA_R2.2	MPA_R3.1	MPA_R3.2		DMSO_R_1.1	DMSO_R_1.2	DMSO_R_2.1	DMSO_R_2.2	DMSO_R_3.1	DMSO_R_3.3	MPA_R1.1	MPA_R1.2	MPA_R2.1	MPA_R2.2	MPA_R3.1	MPA_R3.2		DMSO_R_1.1	DMSO_R_1.2	DMSO_R_2.1	DMSO_R_2.2	DMSO_R_3.1	DMSO_R_3.3	MPA_R1.1	MPA_R1.2	MPA_R2.1	MPA_R2.2	MPA_R3.1	MPA_R3.2		DMSO_R_1.1	DMSO_R_1.2	DMSO_R_2.1	DMSO_R_2.2	DMSO_R_3.1	DMSO_R_3.3
H/ACA ribonucleoprotein complex subunit 2 OS=Homo sapiens GN=NHP2 PE=1 SV=1	NHP2_HUMAN	17 kDa	< 0.00010	4.3	2	1	0	0	0	0	2	1	2	2	3	3		2	1	0	0	0	0	2	1	2	2	2	2		2	1	0	0	0	0	2	1	2	2	3	3		1	0.69	0	0.67	0	0
60S ribosomal protein L26-like 1 OS=Homo sapiens GN=RPL26L1 PE=1 SV=1	RL26L_HUMAN	17 kDa	0.055	1.1	1	0	0	0	0	0	0	0	0	0	0	0		1	0	0	0	0	0	0	0	0	0	0	0		1	0	0	0	0	0	0	0	0	0	0	0		1	0.87	0.57	0.69	0.75	0.76
60S ribosomal protein L36a-like OS=Homo sapiens GN=RPL36AL PE=1 SV=3	RL36L_HUMAN	12 kDa	0.016	0.9	1	0	0	0	0	0	0	0	0	0	0	1		1	0	0	0	0	0	0	0	0	0	0	1		1	0	0	0	0	0	0	0	0	0	0	1		1	1	0.79	0.79	0.95	0.97
Aldo-keto reductase family 1 member C1 OS=Homo sapiens GN=AKR1C1 PE=1 SV=1	AK1C1_HUMAN	37 kDa	0.029	0.2	0	1	0	2	0	1	0	0	0	0	0	0		0	1	0	1	0	1	0	0	0	0	0	0		0	1	0	2	0	1	0	0	0	0	0	0		0.95	0.98	0.61	1	0.91	0.96
Heterogeneous nuclear ribonucleoprotein H OS=Homo sapiens GN=HNRNPH1 PE=1 SV=4	HNRH1_HUMAN	49 kDa	0.015	0.5	1	1	0	0	0	0	1	0	0	0	0	0		1	1	0	0	0	0	1	0	0	0	0	0		1	2	0	0	0	0	1	0	0	0	0	0		1	1	0.96	0.98	0.99	1
Histone H2A.x OS=Homo sapiens GN=H2AFX PE=1 SV=2	H2AX_HUMAN	15 kDa	0.0073	0.8	1	0	0	1	2	3	0	0	0	1	1	4		1	0	0	1	2	3	0	0	0	1	1	4		2	0	0	1	4	4	0	0	0	1	3	6		1	0.88	0.97	0.99	1	1
Histone H2B type 2-E OS=Homo sapiens GN=HIST2H2BE PE=1 SV=3	H2B2E_HUMAN	14 kDa	0.17	0.8	0	1	0	0	0	0	0	0	0	0	2	1		0	1	0	0	0	0	0	0	0	0	2	1		0	1	0	0	0	0	0	0	0	0	2	2		1	1	0.99	1	1	1
Histone H3.1 OS=Homo sapiens GN=HIST1H3A PE=1 SV=2	H31_HUMAN (+1)	15 kDa	0.032	0.6	1	1	0	0	1	1	1	0	0	0	1	1		1	1	0	0	1	1	1	0	0	0	1	1		1	1	0	0	1	1	1	0	0	0	1	1		1	1	1	1	1	1
Keratin, type II cytoskeletal 5 OS=Homo sapiens GN=KRT5 PE=1 SV=3	K2C5_HUMAN	62 kDa	0.29	1.7	0	0	0	0	1	1	3	2	0	0	0	0		0	0	0	0	1	1	3	2	0	0	0	0		0	0	0	0	1	1	3	2	0	0	0	0		0	0.21	0	0	0.98	1
Myosin-11 OS=Homo sapiens GN=MYH11 PE=1 SV=3	MYH11_HUMAN	227 kDa	1	INF	0	0	0	0	0	0	0	0	0	0	0	0		0	0	0	0	0	0	0	0	0	0	0	0		0	0	0	0	0	0	0	0	0	0	0	0		0	0	0	0	0	0
Myosin-9 OS=Homo sapiens GN=MYH9 PE=1 SV=4	MYH9_HUMAN	227 kDa	0.022	0	0	0	0	0	1	1	0	0	0	0	0	0		0	0	0	0	1	1	0	0	0	0	0	0		0	0	0	0	1	1	0	0	0	0	0	0		0.47	0	0.78	0.79	1	1
Plastin-3 OS=Homo sapiens GN=PLS3 PE=1 SV=4	PLST_HUMAN	71 kDa	1	INF	0	0	0	0	0	0	0	0	0	0	0	0		0	0	0	0	0	0	0	0	0	0	0	0		0	0	0	0	0	0	0	0	0	0	0	0		0	0	0	0	0.7	0.21
Radixin OS=Homo sapiens GN=RDX PE=1 SV=1	RADI_HUMAN	69 kDa	0.21	0.2	2	1	0	0	0	0	0	0	0	0	0	0		2	1	0	0	0	0	0	0	0	0	0	0		2	1	0	0	0	0	0	0	0	0	0	0		1	1	0	0	0.63	0
RNA binding motif protein, X-linked-like-1 OS=Homo sapiens GN=RBMXL1 PE=1 SV=1	RMXL1_HUMAN	42 kDa	1	INF	0	0	0	0	0	0	0	0	0	0	0	0		0	0	0	0	0	0	0	0	0	0	0	0		0	0	0	0	0	0	0	0	0	0	0	0		0.82	0.83	0.32	0.56	0.8	0.78
40S ribosomal protein S19 OS=Homo sapiens GN=RPS19 PE=1 SV=2	RS19_HUMAN	16 kDa	0.21	4	1	1	0	0	0	0	0	0	0	0	5	3		1	1	0	0	0	0	0	0	0	0	4	3		1	1	0	0	0	0	0	0	0	0	5	3		0.98	0.99	0	0	0.5	0.26
40S ribosomal protein S21 OS=Homo sapiens GN=RPS21 PE=1 SV=1	RS21_HUMAN	9 kDa	0.33	0.7	0	0	0	0	1	2	1	1	0	0	0	0		0	0	0	0	1	2	1	1	0	0	0	0		0	0	0	0	1	2	1	1	0	0	0	0		0.08	0.32	0	0	0.97	1
5'-3' exoribonuclease 2 OS=Homo sapiens GN=XRN2 PE=1 SV=1	XRN2_HUMAN	109 kDa	0.041	0	2	0	0	1	0	1	0	0	0	0	0	0		2	0	0	1	0	1	0	0	0	0	0	0		2	0	0	1	0	1	0	0	0	0	0	0		1	0.26	0	0.72	0	1
60S acidic ribosomal protein P0 OS=Homo sapiens GN=RPLP0 PE=1 SV=1	RLA0_HUMAN (+1)	34 kDa	0.11	0.8	1	1	3	2	2	3	0	0	0	0	4	3		1	1	3	2	2	3	0	0	0	0	3	3		1	1	3	2	3	5	0	0	0	0	7	5		0.93	0.91	1	1	1	1
60S ribosomal protein L39 OS=Homo sapiens GN=RPL39 PE=2 SV=2	RL39_HUMAN	6 kDa	0.15	1.1	1	1	0	0	1	1	1	0	0	0	2	3		1	1	0	0	1	1	1	0	0	0	2	2		3	2	0	0	1	1	1	0	0	0	3	4		1	0.95	0	0	0.79	0.94
Adenosylhomocysteinase OS=Homo sapiens GN=AHCY PE=1 SV=4	SAHH_HUMAN	48 kDa	0.12	1	2	1	1	2	3	2	0	0	0	0	5	4		2	1	1	2	3	2	0	0	0	0	4	3		2	2	1	2	3	2	0	0	0	0	6	6		1	1	1	1	1	1
Cytoskeleton-associated protein 4 OS=Homo sapiens GN=CKAP4 PE=1 SV=2	CKAP4_HUMAN	66 kDa	0.32	0.8	0	1	0	0	1	3	0	0	0	0	3	1		0	1	0	0	1	3	0	0	0	0	3	1		0	1	0	0	1	3	0	0	0	0	3	1		0	0.96	0	0	1	1
ELAV-like protein 1 OS=Homo sapiens GN=ELAVL1 PE=1 SV=2	ELAV1_HUMAN	36 kDa	0.02	1	3	3	1	1	0	2	0	3	1	1	2	2		3	3	1	1	0	2	0	2	1	1	2	2		3	4	1	1	0	2	0	3	1	1	3	3		1	1	0.88	0.89	0	1
Epidermal growth factor receptor kinase substrate 8-like protein 3 OS=Homo sapiens GN=EPS8L3 PE=1 SV=2	ES8L3_HUMAN	67 kDa	0.39	INF	0	0	0	0	0	0	0	0	0	0	0	2		0	0	0	0	0	0	0	0	0	0	0	2		0	0	0	0	0	0	0	0	0	0	0	2		0.46	0.49	0	0	0	0
Flap endonuclease 1 OS=Homo sapiens GN=FEN1 PE=1 SV=1	FEN1_HUMAN	43 kDa	0.33	1.5	1	1	0	0	0	0	0	0	0	0	1	2		1	1	0	0	0	0	0	0	0	0	1	2		1	1	0	0	0	0	0	0	0	0	1	2		0.84	0.86	0.31	0.31	0	0.42
Guanine nucleotide-binding protein-like 1 OS=Homo sapiens GN=GNL1 PE=1 SV=2	GNL1_HUMAN	69 kDa	0.15	0	0	0	2	1	0	0	0	0	0	0	0	0		0	0	2	1	0	0	0	0	0	0	0	0		0	0	2	1	0	0	0	0	0	0	0	0		0.29	0.23	1	0.85	0.11	0
Histone H1x OS=Homo sapiens GN=H1FX PE=1 SV=1	H1X_HUMAN	22 kDa	0.028	0.7	2	2	0	0	2	3	1	1	0	0	2	2		2	2	0	0	2	3	1	1	0	0	2	2		2	2	0	0	2	3	1	1	0	0	2	2		1	1	0	0	1	1
Histone H2A.V OS=Homo sapiens GN=H2AFV PE=1 SV=3	H2AV_HUMAN (+1)	14 kDa	0.28	2.2	0	0	0	0	0	1	1	0	0	0	1	0		0	0	0	0	0	1	1	0	0	0	1	0		0	0	0	0	0	1	1	0	0	0	2	0		0	0	0	0	0.79	0.95
LIM and SH3 domain protein 1 OS=Homo sapiens GN=LASP1 PE=1 SV=2	LASP1_HUMAN	30 kDa	0.24	1.3	0	0	1	0	2	0	2	1	0	0	1	0		0	0	1	0	2	0	2	1	0	0	1	0		0	0	1	0	2	0	2	1	0	0	1	0		0.06	0	0.66	0	1	0
Multifunctional protein ADE2 OS=Homo sapiens GN=PAICS PE=1 SV=3	PUR6_HUMAN	47 kDa	0.14	0.6	1	0	0	1	3	3	0	0	0	0	2	2		1	0	0	1	3	3	0	0	0	0	2	2		1	0	0	1	4	3	0	0	0	0	2	3		0.76	0	0.66	0.93	1	1
Neuroblast differentiation-associated protein AHNAK OS=Homo sapiens GN=AHNAK PE=1 SV=2	AHNK_HUMAN	629 kDa	0.21	0.2	0	0	0	0	5	8	0	0	0	0	2	2		0	0	0	0	5	8	0	0	0	0	2	2		0	0	0	0	5	8	0	0	0	0	2	2		0	0	0.98	0.99	1	1
Nucleolar and coiled-body phosphoprotein 1 OS=Homo sapiens GN=NOLC1 PE=1 SV=2	NOLC1_HUMAN	74 kDa	0.51	1	0	2	0	0	0	0	1	1	0	0	0	0		0	2	0	0	0	0	1	1	0	0	0	0		0	2	0	0	0	0	1	1	0	0	0	0		0.11	1	0	0	0	0
Partner of Y14 and mago OS=Homo sapiens GN=WIBG PE=1 SV=1	WIBG_HUMAN	23 kDa	0.0061	0.4	2	2	1	0	2	3	1	1	0	0	0	2		2	2	1	0	2	3	1	1	0	0	0	2		2	2	1	0	2	3	1	1	0	0	0	2		1	1	0.72	0	1	1
PDZ domain-containing protein 11 OS=Homo sapiens GN=PDZD11 PE=1 SV=2	PDZ11_HUMAN	16 kDa	0.25	2	1	0	0	0	0	1	0	0	0	0	2	2		1	0	0	0	0	1	0	0	0	0	2	2		1	0	0	0	0	1	0	0	0	0	2	2		0.95	0.45	0	0	0.17	0.99
Poly(rC)-binding protein 2 OS=Homo sapiens GN=PCBP2 PE=1 SV=1	PCBP2_HUMAN	39 kDa	0.22	1.5	0	1	0	1	0	2	0	0	0	0	2	2		0	1	0	1	0	2	0	0	0	0	2	2		0	1	0	1	0	2	0	0	0	0	2	3		0.94	0.98	0	0.99	0.37	1
Probable ATP-dependent RNA helicase DDX5 OS=Homo sapiens GN=DDX5 PE=1 SV=1	DDX5_HUMAN	69 kDa	0.042	0.7	1	2	0	0	1	1	0	0	1	0	1	1		1	2	0	0	1	1	0	0	1	0	1	1		1	2	0	0	1	1	0	0	1	0	1	1		1	1	0.96	0.22	0.6	1
Proliferation-associated protein 2G4 OS=Homo sapiens GN=PA2G4 PE=1 SV=3	PA2G4_HUMAN	44 kDa	0.15	0	0	1	0	0	0	2	0	0	0	0	0	0		0	1	0	0	0	2	0	0	0	0	0	0		0	1	0	0	0	2	0	0	0	0	0	0		0.31	0.64	0	0.32	0.25	1
Protein FAM98A OS=Homo sapiens GN=FAM98A PE=1 SV=1	FA98A_HUMAN	55 kDa	0.2	0	1	3	0	0	0	0	0	0	0	0	0	0		1	3	0	0	0	0	0	0	0	0	0	0		1	3	0	0	0	0	0	0	0	0	0	0		0.98	1	0	0	0	0
Putative ribosomal RNA methyltransferase NOP2 OS=Homo sapiens GN=NOP2 PE=1 SV=2	NOP2_HUMAN	89 kDa	0.15	0	1	2	0	0	0	0	0	0	0	0	0	0		1	2	0	0	0	0	0	0	0	0	0	0		1	2	0	0	0	0	0	0	0	0	0	0		0.69	1	0	0	0	0
Putative RNA-binding protein 3 OS=Homo sapiens GN=RBM3 PE=1 SV=1	RBM3_HUMAN	17 kDa	0.019	0.9	1	1	1	1	1	1	3	1	0	0	1	1		1	1	1	1	1	1	3	1	0	0	1	1		1	2	1	1	1	1	3	1	0	0	1	1		1	1	0.98	0.87	1	0.97
Ras GTPase-activating protein-binding protein 2 OS=Homo sapiens GN=G3BP2 PE=1 SV=2	G3BP2_HUMAN	54 kDa	0.07	0.7	1	3	0	0	1	1	1	1	0	0	1	1		1	3	0	0	1	1	1	1	0	0	1	1		1	3	0	0	1	1	1	1	0	0	1	1		1	1	0	0	1	0.99
Ribosomal RNA small subunit methyltransferase NEP1 OS=Homo sapiens GN=EMG1 PE=1 SV=4	NEP1_HUMAN	27 kDa	0.032	1.5	1	2	1	1	1	1	1	1	0	1	3	4		1	2	1	1	1	1	1	1	0	1	3	4		2	2	1	1	1	1	1	1	0	1	4	5		1	1	1	1	0.88	0.78
RNA demethylase ALKBH5 OS=Homo sapiens GN=ALKBH5 PE=1 SV=2	ALKB5_HUMAN	44 kDa	0.08	0.5	1	2	1	1	0	0	0	1	0	0	1	1		1	2	1	1	0	0	0	1	0	0	1	1		1	3	1	1	0	0	0	1	0	0	1	1		0.95	1	0.94	0.97	0	0
Serine/threonine-protein phosphatase 1 regulatory subunit 10 OS=Homo sapiens GN=PPP1R10 PE=1 SV=1	PP1RA_HUMAN	99 kDa	0.15	0	1	2	0	0	0	0	0	0	0	0	0	0		1	2	0	0	0	0	0	0	0	0	0	0		1	2	0	0	0	0	0	0	0	0	0	0		1	1	0	0.11	0	0
Serpin B3 OS=Homo sapiens GN=SERPINB3 PE=1 SV=2	SPB3_HUMAN	45 kDa	0.12	INF	0	0	0	0	0	0	2	2	0	0	0	0		0	0	0	0	0	0	2	2	0	0	0	0		0	0	0	0	0	0	2	2	0	0	0	0		0	0	0	0	0	0
Spectrin alpha chain, non-erythrocytic 1 OS=Homo sapiens GN=SPTAN1 PE=1 SV=3	SPTN1_HUMAN	285 kDa	0.18	1	2	1	4	1	9	10	1	0	0	0	12	13		2	1	4	1	9	10	1	0	0	0	12	12		2	1	4	1	9	12	1	0	0	0	12	16		1	0.82	1	1	1	1
Splicing factor 3A subunit 2 OS=Homo sapiens GN=SF3A2 PE=1 SV=2	SF3A2_HUMAN	49 kDa	0.22	1.6	1	2	0	0	1	1	0	0	0	0	2	2		1	2	0	0	1	1	0	0	0	0	2	2		1	2	0	0	1	1	0	0	0	0	4	4		1	1	0.98	0.43	1	1
Transmembrane emp24 domain-containing protein 10 OS=Homo sapiens GN=TMED10 PE=1 SV=2	TMEDA_HUMAN	25 kDa	0.12	0.8	1	1	1	0	1	3	3	2	0	0	1	0		1	1	1	0	1	3	3	2	0	0	1	0		1	1	1	0	2	4	4	2	0	0	1	0		0.98	0.66	1	0.36	1	1
Vesicle-associated membrane protein-associated protein A OS=Homo sapiens GN=VAPA PE=1 SV=3	VAPA_HUMAN	28 kDa	0.23	2.7	1	0	0	0	1	1	0	0	0	0	2	3		1	0	0	0	1	1	0	0	0	0	1	2		1	0	0	0	1	1	0	0	0	0	3	5		0.62	0	0.28	0	0.68	0.98
Coronin-1C OS=Homo sapiens GN=CORO1C PE=1 SV=1	COR1C_HUMAN	53 kDa	0.00044	0.3	2	1	2	2	2	2	0	0	0	0	1	1		2	1	2	2	2	2	0	0	0	0	1	1		2	1	2	2	2	2	0	0	0	0	1	2		1	1	1	1	1	1
40S ribosomal protein S27 OS=Homo sapiens GN=RPS27 PE=1 SV=3	RS27_HUMAN	9 kDa	0.12	2	1	1	0	0	1	0	1	1	1	1	1	2		1	1	0	0	1	0	1	1	1	1	1	1		2	1	0	0	1	0	1	1	1	1	2	3		0.76	1	0	0	1	0
60S ribosomal protein L36a OS=Homo sapiens GN=RPL36A PE=1 SV=2	RL36A_HUMAN	12 kDa	0.079	0.9	0	0	0	0	1	1	1	0	0	0	0	0		0	0	0	0	1	1	1	0	0	0	0	0		0	0	0	0	1	1	2	0	0	0	0	0		0.89	0.93	0.56	0.55	1	1
Histone H2B type 1-D OS=Homo sapiens GN=HIST1H2BD PE=1 SV=2	H2B1D_HUMAN	14 kDa	0.061	0.7	0	0	0	0	0	0	0	1	0	0	0	0		0	0	0	0	0	0	0	1	0	0	0	0		0	0	0	0	0	0	0	1	0	0	0	0		1	1	0.85	0.89	1	1
Lamin-B2 OS=Homo sapiens GN=LMNB2 PE=1 SV=3	LMNB2_HUMAN	68 kDa	0.11	0.5	1	1	0	1	1	1	0	0	0	0	0	1		1	1	0	1	1	1	0	0	0	0	0	1		1	1	0	1	1	1	0	0	0	0	0	1		1	1	0	0.84	1	1
Plastin-2 OS=Homo sapiens GN=LCP1 PE=1 SV=6	PLSL_HUMAN	70 kDa	0.15	6	0	0	0	0	0	0	0	0	0	0	1	1		0	0	0	0	0	0	0	0	0	0	1	1		0	0	0	0	0	0	0	0	0	0	1	1		0	0	0.55	0.53	0.97	0
Ubiquitin-60S ribosomal protein L40 OS=Homo sapiens GN=UBA52 PE=1 SV=2	RL40_HUMAN	15 kDa	0.088	1.1	2	1	0	0	1	0	1	1	0	0	1	1		2	1	0	0	1	0	1	1	0	0	1	1		2	1	0	0	1	0	3	1	0	0	2	1		1	1	0.78	0.85	1	0.97
116 kDa U5 small nuclear ribonucleoprotein component OS=Homo sapiens GN=EFTUD2 PE=1 SV=1	U5S1_HUMAN	109 kDa	0.064	0.7	1	1	3	1	1	2	0	0	1	2	0	2		1	1	3	1	1	2	0	0	1	2	0	2		1	1	3	1	1	2	0	0	1	3	0	2		1	1	1	1	0.97	1
40S ribosomal protein S4, X isoform OS=Homo sapiens GN=RPS4X PE=1 SV=2	RS4X_HUMAN	30 kDa	0.038	0.3	3	1	1	1	0	1	0	0	0	0	1	2		3	1	1	1	0	1	0	0	0	0	1	2		4	2	1	1	0	2	0	0	0	0	1	2		1	1	1	1	0.99	1
40S ribosomal protein S6 OS=Homo sapiens GN=RPS6 PE=1 SV=1	RS6_HUMAN	29 kDa	0.45	0.2	0	0	0	0	1	2	0	0	0	0	1	0		0	0	0	0	1	2	0	0	0	0	1	0		0	0	0	0	1	3	0	0	0	0	1	0		0.17	0.96	0.21	0.35	1	1
60S ribosomal protein L17 OS=Homo sapiens GN=RPL17 PE=1 SV=3	RL17_HUMAN	21 kDa	0.082	0.2	2	1	0	0	1	1	1	0	0	0	0	0		2	1	0	0	1	1	1	0	0	0	0	0		2	1	0	0	1	1	1	0	0	0	0	0		1	0.96	0	0	0.76	0.97
60S ribosomal protein L18a OS=Homo sapiens GN=RPL18A PE=1 SV=2	RL18A_HUMAN	21 kDa	0.011	0.6	2	2	2	1	0	3	0	1	1	1	1	2		2	2	2	1	0	3	0	1	1	1	1	2		2	2	2	1	0	3	0	1	1	1	1	2		1	1	1	1	0.24	1
60S ribosomal protein L19 OS=Homo sapiens GN=RPL19 PE=1 SV=1	RL19_HUMAN	23 kDa	0.14	0.9	1	3	0	0	2	1	1	2	0	0	1	2		1	2	0	0	2	1	1	1	0	0	1	2		1	3	0	0	2	1	1	2	0	0	1	2		0.95	1	0	0	1	0.85
60S ribosomal protein L32 OS=Homo sapiens GN=RPL32 PE=1 SV=2	RL32_HUMAN	16 kDa	0.38	1.3	0	2	0	0	0	1	1	1	0	0	1	1		0	2	0	0	0	1	1	1	0	0	1	1		0	2	0	0	0	1	1	1	0	0	1	1		1	1	0.12	0.11	0	0.64
60S ribosomal protein L5 OS=Homo sapiens GN=RPL5 PE=1 SV=3	RL5_HUMAN	34 kDa	0.013	0.2	3	1	1	2	2	1	1	0	1	0	0	1		2	1	1	2	2	1	1	0	1	0	0	1		5	1	1	2	2	2	1	0	1	0	0	1		1	1	0.99	1	1	1
Annexin A5 OS=Homo sapiens GN=ANXA5 PE=1 SV=2	ANXA5_HUMAN	36 kDa	0.046	0.7	2	1	1	1	1	0	0	0	1	1	1	1		2	1	1	1	1	0	0	0	1	1	1	1		2	1	1	1	1	0	0	0	1	1	1	1		1	0.96	0.98	0.98	0.97	0
ATP-dependent RNA helicase DDX3X OS=Homo sapiens GN=DDX3X PE=1 SV=3	DDX3X_HUMAN	73 kDa	0.089	0.6	4	4	2	1	1	0	0	0	1	1	4	3		4	4	2	1	1	0	0	0	1	1	4	3		5	5	2	1	1	0	0	0	1	1	4	3		1	1	1	1	1	0
Calcium homeostasis endoplasmic reticulum protein OS=Homo sapiens GN=CHERP PE=1 SV=3	CHERP_HUMAN	104 kDa	0.48	0.7	2	4	0	0	0	0	2	1	0	0	0	0		2	4	0	0	0	0	2	1	0	0	0	0		2	5	0	0	0	0	3	2	0	0	0	0		1	1	0	0	0	0
Cluster of Plastin-2 OS=Homo sapiens GN=LCP1 PE=1 SV=6 (PLSL_HUMAN)	PLSL_HUMAN	70 kDa	0.15	6	0	0	0	0	1	0	1	0	0	0	2	3		0	0	0	0	1	0	1	0	0	0	2	3		0	0	0	0	1	0	1	0	0	0	2	3		0	0	0.55	0.53	1	0.21
Cytochrome b-c1 complex subunit 6, mitochondrial OS=Homo sapiens GN=UQCRH PE=1 SV=2	QCR6_HUMAN	11 kDa	0.0055	0.1	1	1	2	0	3	3	0	0	0	0	0	1		1	1	1	0	2	2	0	0	0	0	0	1		1	1	2	0	3	3	0	0	0	0	0	1		0.95	0.96	1	0.94	1	1
Developmentally-regulated GTP-binding protein 1 OS=Homo sapiens GN=DRG1 PE=1 SV=1	DRG1_HUMAN	41 kDa	0.48	2	1	1	0	0	0	0	0	0	0	0	2	2		1	1	0	0	0	0	0	0	0	0	2	2		1	1	0	0	0	0	0	0	0	0	2	2		0.95	0.69	0	0.43	0.98	0
Double-stranded RNA-binding protein Staufen homolog 1 OS=Homo sapiens GN=STAU1 PE=1 SV=2	STAU1_HUMAN	63 kDa	0.043	1.1	3	1	0	0	2	2	2	1	1	1	2	4		3	1	0	0	2	2	2	1	1	1	2	4		3	1	0	0	4	3	2	1	1	1	3	4		1	1	0.11	0	1	1
Heterogeneous nuclear ribonucleoprotein A/B OS=Homo sapiens GN=HNRNPAB PE=1 SV=2	ROAA_HUMAN	36 kDa	0.11	0.7	3	3	0	0	1	0	1	3	0	0	1	0		3	3	0	0	1	0	1	3	0	0	1	0		3	4	0	0	1	0	1	4	0	0	1	0		1	1	0	0.43	1	0.96
Hornerin OS=Homo sapiens GN=HRNR PE=1 SV=2	HORN_HUMAN	282 kDa	0.85	2	0	0	0	1	0	0	0	2	0	0	0	0		0	0	0	1	0	0	0	2	0	0	0	0		0	0	0	1	0	0	0	2	0	0	0	0		0	0	0	0.98	0	0
Midkine OS=Homo sapiens GN=MDK PE=1 SV=1	MK_HUMAN	16 kDa	0.25	2	1	1	0	1	0	0	0	1	0	0	2	2		1	1	0	1	0	0	0	1	0	0	2	2		1	1	0	1	0	0	0	1	0	0	3	2		0.99	1	0.28	0.98	0	0
mRNA export factor OS=Homo sapiens GN=RAE1 PE=1 SV=1	RAE1L_HUMAN	41 kDa	0.37	2	0	0	0	1	1	0	1	0	0	1	2	0		0	0	0	1	1	0	1	0	0	1	2	0		0	0	0	1	1	0	1	0	0	1	2	0		0	0	0	1	0.75	0
Peptidyl-prolyl cis-trans isomerase FKBP11 OS=Homo sapiens GN=FKBP11 PE=1 SV=1	FKB11_HUMAN	22 kDa	0.038	0.5	1	0	1	1	2	1	1	1	0	0	1	1		1	0	1	1	2	1	1	1	0	0	1	1		1	0	1	1	3	2	1	1	0	0	1	1		0.48	0	0.95	0.75	1	0.97
PEST proteolytic signal-containing nuclear protein OS=Homo sapiens GN=PCNP PE=1 SV=2	PCNP_HUMAN	19 kDa	0.15	2.5	0	0	1	1	0	0	1	0	1	0	1	2		0	0	1	1	0	0	1	0	1	0	1	2		0	0	1	1	0	0	1	0	1	0	1	2		0	0.49	1	0.95	0	0.24
Pre-mRNA-processing-splicing factor 8 OS=Homo sapiens GN=PRPF8 PE=1 SV=2	PRP8_HUMAN	274 kDa	0.21	0.3	3	2	0	0	1	0	1	0	0	0	0	1		3	2	0	0	1	0	1	0	0	0	0	1		3	2	0	0	1	0	1	0	0	0	0	1		1	1	0	0.23	0.96	0
Ras GTPase-activating-like protein IQGAP1 OS=Homo sapiens GN=IQGAP1 PE=1 SV=1	IQGA1_HUMAN	189 kDa	0.18	0.6	1	1	1	1	0	1	0	0	0	0	1	2		1	1	1	1	0	1	0	0	0	0	1	2		1	1	1	1	0	1	0	0	0	0	1	2		0.95	0.85	1	0.98	0.98	1
Ras-related protein Rab-14 OS=Homo sapiens GN=RAB14 PE=1 SV=4	RAB14_HUMAN	24 kDa	0.025	0.1	1	1	1	0	1	1	0	0	0	1	0	0		1	1	1	0	1	1	0	0	0	1	0	0		1	1	1	0	1	1	0	0	0	1	0	0		1	0.96	1	0.51	0.97	0.99
Serrate RNA effector molecule homolog OS=Homo sapiens GN=SRRT PE=1 SV=1	SRRT_HUMAN	101 kDa	0.21	0.5	4	4	0	0	0	1	1	1	0	0	1	2		3	4	0	0	0	1	1	1	0	0	1	2		5	4	0	0	0	1	1	1	0	0	1	2		1	1	0.3	0	0	0.76
Src substrate cortactin OS=Homo sapiens GN=CTTN PE=1 SV=2	SRC8_HUMAN	62 kDa	0.28	0.6	0	1	0	0	1	2	1	1	0	0	0	1		0	1	0	0	1	2	1	1	0	0	0	1		0	1	0	0	2	2	1	1	0	0	0	1		0.09	0.99	0.41	0.52	1	1
Staphylococcal nuclease domain-containing protein 1 OS=Homo sapiens GN=SND1 PE=1 SV=1	SND1_HUMAN	102 kDa	0.14	0.2	0	1	0	1	2	5	0	0	0	0	1	1		0	1	0	1	2	5	0	0	0	0	1	1		0	1	0	1	2	6	0	0	0	0	1	1		0.92	1	0	0.85	1	1
Tight junction protein ZO-2 OS=Homo sapiens GN=TJP2 PE=1 SV=2	ZO2_HUMAN	134 kDa	0.15	0.4	1	1	1	2	0	0	1	1	0	0	0	0		1	1	1	2	0	0	1	1	0	0	0	0		1	1	1	2	0	0	1	1	0	0	0	0		1	1	0.82	1	0	0
U3 small nucleolar RNA-interacting protein 2 OS=Homo sapiens GN=RRP9 PE=1 SV=1	U3IP2_HUMAN	52 kDa	0.29	0	1	3	0	0	0	0	0	0	0	0	0	0		1	3	0	0	0	0	0	0	0	0	0	0		1	3	0	0	0	0	0	0	0	0	0	0		1	1	0	0	0	0
U6 snRNA-associated Sm-like protein LSm3 OS=Homo sapiens GN=LSM3 PE=1 SV=2	LSM3_HUMAN	12 kDa	0.028	0.8	1	1	1	1	3	1	0	1	1	1	2	2		1	1	1	1	3	1	0	1	1	1	2	2		2	2	2	2	4	1	0	1	1	1	3	5		1	1	1	1	1	1
U6 snRNA-associated Sm-like protein LSm7 OS=Homo sapiens GN=LSM7 PE=1 SV=1	LSM7_HUMAN	12 kDa	0.077	1	1	1	0	1	1	1	0	0	1	1	2	1		1	1	0	1	1	1	0	0	1	1	2	1		1	1	0	1	1	2	0	0	1	1	2	2		1	0.57	0.99	1	0.88	0.89
WW domain-binding protein 11 OS=Homo sapiens GN=WBP11 PE=1 SV=1	WBP11_HUMAN	70 kDa	0.65	0.7	0	2	0	0	0	1	0	1	0	0	1	0		0	2	0	0	0	1	0	1	0	0	1	0		0	2	0	0	0	1	0	1	0	0	1	0		0.91	1	0	0	0	0.97
14-3-3 protein eta OS=Homo sapiens GN=YWHAH PE=1 SV=4	1433F_HUMAN	28 kDa	0.027	1.1	0	0	0	1	1	1	0	1	1	0	1	0		0	0	0	1	1	1	0	1	1	0	1	0		0	0	0	1	1	1	0	1	1	0	1	0		0.91	0.85	0.41	0.99	0.99	1
40S ribosomal protein S13 OS=Homo sapiens GN=RPS13 PE=1 SV=2	RS13_HUMAN	17 kDa	0.37	0.8	1	2	1	0	0	1	1	0	0	1	1	1		1	2	1	0	0	1	1	0	0	1	1	1		1	2	1	0	0	1	1	0	0	1	1	1		1	1	1	0.93	0.12	1
40S ribosomal protein S17-like OS=Homo sapiens GN=RPS17L PE=2 SV=1	RS17L_HUMAN (+1)	16 kDa	0.23	1.4	4	2	0	0	0	1	3	2	0	0	2	3		3	2	0	0	0	1	3	2	0	0	2	2		4	2	0	0	0	1	3	2	0	0	2	3		1	1	0	0	0.98	1
60S ribosomal protein L27a OS=Homo sapiens GN=RPL27A PE=1 SV=2	RL27A_HUMAN	17 kDa	0.35	0.5	3	4	0	0	0	0	0	0	1	1	1	1		3	4	0	0	0	0	0	0	1	1	1	1		6	5	0	0	0	0	0	0	2	1	1	1		1	1	0	0.98	0	0.27
60S ribosomal protein L34 OS=Homo sapiens GN=RPL34 PE=1 SV=3	RL34_HUMAN	13 kDa	0.17	5	0	0	0	0	1	1	1	0	0	0	3	3		0	0	0	0	1	1	1	0	0	0	3	3		0	0	0	0	1	1	2	0	0	0	4	4		0.34	0	0.23	0.39	0.98	1
60S ribosomal protein L7 OS=Homo sapiens GN=RPL7 PE=1 SV=1	RL7_HUMAN	29 kDa	0.063	0.6	2	4	1	1	2	4	0	0	2	1	2	3		2	3	1	1	2	3	0	0	2	1	2	2		3	4	1	2	3	5	0	0	3	1	2	4		1	1	0.98	0.99	1	1
60S ribosomal protein L9 OS=Homo sapiens GN=RPL9 PE=1 SV=1	RL9_HUMAN	22 kDa	0.16	1	0	1	1	1	3	3	0	0	2	1	4	3		0	1	1	1	3	3	0	0	2	1	4	3		0	1	1	1	4	4	0	0	2	1	4	4		0.3	1	1	0.98	1	1
ATP-dependent RNA helicase DDX1 OS=Homo sapiens GN=DDX1 PE=1 SV=2	DDX1_HUMAN	82 kDa	0.012	0.5	2	1	2	1	1	1	1	0	1	1	0	2		2	1	2	1	1	1	1	0	1	1	0	2		2	2	2	2	1	2	1	0	1	1	0	2		1	0.99	1	1	1	0.81
Beta-catenin-like protein 1 OS=Homo sapiens GN=CTNNBL1 PE=1 SV=1	CTBL1_HUMAN	65 kDa	0.21	1.4	1	2	0	1	0	1	2	2	0	0	1	2		1	1	0	1	0	1	1	1	0	0	1	2		1	2	0	1	0	1	2	2	0	0	1	2		0.99	1	0	0.7	0.31	1
Cell division control protein 42 homolog OS=Homo sapiens GN=CDC42 PE=1 SV=2	CDC42_HUMAN	21 kDa	0.02	0.1	1	1	2	0	1	2	0	0	0	0	0	1		1	1	1	0	1	2	0	0	0	0	0	1		1	1	2	0	1	2	0	0	0	0	0	1		0.94	0.96	1	0	0.99	1
Charged multivesicular body protein 4b OS=Homo sapiens GN=CHMP4B PE=1 SV=1	CHM4B_HUMAN	25 kDa	0.16	1.4	2	0	1	0	1	2	0	0	1	1	3	2		2	0	1	0	1	2	0	0	1	1	3	2		2	0	2	0	1	2	0	0	2	1	4	3		1	0.09	1	0	1	1
Cytochrome c OS=Homo sapiens GN=CYCS PE=1 SV=2	CYC_HUMAN	12 kDa	0.09	0.2	1	1	2	0	0	2	0	0	0	1	0	0		1	1	2	0	0	2	0	0	0	1	0	0		1	1	2	0	0	2	0	0	0	1	0	0		0.81	0.78	1	0	0	1
D-3-phosphoglycerate dehydrogenase OS=Homo sapiens GN=PHGDH PE=1 SV=4	SERA_HUMAN	57 kDa	0.08	0.1	0	0	3	0	4	5	0	0	0	0	1	1		0	0	3	0	4	5	0	0	0	0	1	1		0	0	3	0	5	6	0	0	0	0	1	1		0.46	0.48	1	0.96	1	1
Dolichyl-diphosphooligosaccharide--protein glycosyltransferase subunit 2 OS=Homo sapiens GN=RPN2 PE=1 SV=3	RPN2_HUMAN	69 kDa	0.0019	0	2	0	4	4	2	2	0	0	0	0	0	0		2	0	4	4	2	2	0	0	0	0	0	0		2	0	4	4	2	2	0	0	0	0	0	0		1	0.27	1	1	1	1
Double-strand break repair protein MRE11A OS=Homo sapiens GN=MRE11A PE=1 SV=3	MRE11_HUMAN	81 kDa	0.022	0.2	1	1	2	2	0	1	0	0	0	0	1	1		1	1	2	2	0	1	0	0	0	0	1	1		2	1	2	2	0	1	0	0	0	0	1	1		1	0.64	1	1	0	0.96
Dynein light chain roadblock-type 1 OS=Homo sapiens GN=DYNLRB1 PE=1 SV=3	DLRB1_HUMAN	11 kDa	0.12	2.5	1	0	1	1	0	0	0	0	1	1	2	2		1	0	1	1	0	0	0	0	1	1	2	2		1	0	1	2	0	0	0	0	1	2	3	4		0.95	0	1	1	0	0
Endothelial differentiation-related factor 1 OS=Homo sapiens GN=EDF1 PE=1 SV=1	EDF1_HUMAN	16 kDa	0.013	0.2	2	1	2	0	2	2	0	0	1	0	1	1		1	1	1	0	2	2	0	0	1	0	1	1		2	1	2	0	4	4	0	0	1	0	1	1		1	0.84	0.98	0.28	1	1
Heat shock 70 kDa protein 4 OS=Homo sapiens GN=HSPA4 PE=1 SV=4	HSP74_HUMAN	94 kDa	0.07	0	1	0	1	0	1	2	0	0	0	0	0	0		1	0	1	0	1	2	0	0	0	0	0	0		1	0	1	0	1	3	0	0	0	0	0	0		0.71	0.49	1	0.58	1	1
Heterogeneous nuclear ribonucleoprotein A3 OS=Homo sapiens GN=HNRNPA3 PE=1 SV=2	ROA3_HUMAN	40 kDa	0.088	0.4	6	7	3	0	3	2	1	2	0	0	3	2		5	6	3	0	3	2	1	2	0	0	3	2		8	8	3	0	3	3	2	3	0	0	3	2		1	1	1	0	1	1
Heterogeneous nuclear ribonucleoprotein D-like OS=Homo sapiens GN=HNRPDL PE=1 SV=3	HNRDL_HUMAN	46 kDa	0.24	0.9	0	1	0	1	0	1	0	1	0	0	0	1		0	1	0	1	0	1	0	1	0	0	0	1		0	1	0	1	0	1	0	1	0	0	0	1		0.96	0.98	0	0.95	0	1
Lamin-B receptor OS=Homo sapiens GN=LBR PE=1 SV=2	LBR_HUMAN	71 kDa	0.18	0.7	2	3	2	1	0	0	0	0	1	1	3	2		2	3	2	1	0	0	0	0	1	1	3	2		2	4	3	1	0	0	0	0	1	1	3	2		1	1	1	1	0.41	0.98
Leucine-rich repeat-containing protein 59 OS=Homo sapiens GN=LRRC59 PE=1 SV=1	LRC59_HUMAN	35 kDa	0.016	0.6	3	2	3	2	3	3	0	0	1	0	4	4		2	2	2	1	2	2	0	0	1	0	4	3		3	2	3	2	3	3	0	0	1	0	4	4		1	1	1	1	1	1
Nuclear mitotic apparatus protein 1 OS=Homo sapiens GN=NUMA1 PE=1 SV=2	NUMA1_HUMAN	238 kDa	0.18	0	1	1	0	0	0	3	0	0	0	0	0	0		1	1	0	0	0	3	0	0	0	0	0	0		1	1	0	0	0	3	0	0	0	0	0	0		0.95	1	0	0	0.15	1
Peroxiredoxin-2 OS=Homo sapiens GN=PRDX2 PE=1 SV=5	PRDX2_HUMAN	22 kDa	0.0047	0.6	4	3	3	2	2	3	0	1	2	1	1	3		4	3	2	2	2	3	0	1	2	1	1	3		6	6	3	2	2	3	0	1	2	1	1	4		1	1	1	1	1	1
Polypyrimidine tract-binding protein 1 OS=Homo sapiens GN=PTBP1 PE=1 SV=1	PTBP1_HUMAN	57 kDa	0.075	0.4	2	4	0	1	1	3	1	1	0	0	3	0		2	4	0	1	1	3	1	1	0	0	3	0		3	6	0	1	1	3	1	1	0	0	3	0		1	1	0.44	1	0.63	1
Proteasome subunit alpha type-3 OS=Homo sapiens GN=PSMA3 PE=1 SV=2	PSA3_HUMAN	28 kDa	0.34	1	0	0	1	1	1	1	1	0	1	0	2	1		0	0	1	1	1	1	1	0	1	0	2	1		0	0	2	1	1	2	1	0	1	0	3	1		0	0	0.96	0.97	0.92	1
Proteasome subunit beta type-6 OS=Homo sapiens GN=PSMB6 PE=1 SV=4	PSB6_HUMAN	25 kDa	0.21	1	0	1	2	1	1	1	1	1	0	1	2	2		0	1	2	1	1	1	1	1	0	1	2	2		0	1	2	2	2	1	1	1	0	1	3	2		0	0.95	1	1	1	1
Protein disulfide-isomerase A6 OS=Homo sapiens GN=PDIA6 PE=1 SV=1	PDIA6_HUMAN	48 kDa	0.11	0.8	1	0	1	1	1	2	0	1	1	1	1	1		1	0	1	1	1	2	0	1	1	1	1	1		1	0	1	1	1	2	0	1	1	1	1	1		0.95	0	0.98	0.98	0.99	1
Ribosome-binding protein 1 OS=Homo sapiens GN=RRBP1 PE=1 SV=4	RRBP1_HUMAN	152 kDa	0.15	0.5	1	1	0	1	3	6	0	1	1	2	0	0		1	1	0	1	3	6	0	1	1	2	0	0		1	1	0	1	4	6	0	1	2	3	0	0		0.99	0.8	0	0.99	1	1
SNW domain-containing protein 1 OS=Homo sapiens GN=SNW1 PE=1 SV=1	SNW1_HUMAN	61 kDa	0.37	0.7	3	2	0	0	1	1	2	0	0	0	2	1		3	2	0	0	1	1	2	0	0	0	2	1		3	2	0	0	1	1	2	0	0	0	2	1		1	1	0	0	1	0.96
Solute carrier family 2, facilitated glucose transporter member 3 OS=Homo sapiens GN=SLC2A3 PE=1 SV=1	GTR3_HUMAN	54 kDa	0.25	0.5	1	0	1	1	4	5	0	0	0	1	2	2		1	0	1	1	3	4	0	0	0	1	2	2		1	0	1	1	4	6	0	0	0	1	3	3		1	0.98	1	0.99	1	1
Spliceosome RNA helicase DDX39B OS=Homo sapiens GN=DDX39B PE=1 SV=1	DX39B_HUMAN	49 kDa	0.012	0.6	1	1	1	1	2	2	1	1	1	1	0	0		1	1	1	1	2	2	1	1	1	1	0	0		1	1	2	2	2	2	1	1	2	2	0	0		1	1	0.98	1	1	1
Transcription factor A, mitochondrial OS=Homo sapiens GN=TFAM PE=1 SV=1	TFAM_HUMAN	29 kDa	0.23	2	0	2	1	0	0	2	1	1	0	0	4	3		0	2	1	0	0	2	1	1	0	0	3	2		0	2	1	0	0	2	1	1	0	0	5	3		0.47	1	0.98	0	0	1
Trifunctional enzyme subunit beta, mitochondrial OS=Homo sapiens GN=HADHB PE=1 SV=3	ECHB_HUMAN	51 kDa	0.07	0	1	1	2	1	0	0	0	0	0	0	0	0		1	1	2	1	0	0	0	0	0	0	0	0		1	1	3	1	0	0	0	0	0	0	0	0		0.8	1	1	0.98	0	0
U2 snRNP-associated SURP motif-containing protein OS=Homo sapiens GN=U2SURP PE=1 SV=2	SR140_HUMAN	118 kDa	0.2	0.8	2	2	1	1	1	1	0	0	2	1	1	1		2	2	1	1	1	1	0	0	2	1	1	1		3	2	2	1	1	1	0	0	4	2	1	1		1	1	1	1	0.91	0.97
WD repeat-containing protein 5 OS=Homo sapiens GN=WDR5 PE=1 SV=1	WDR5_HUMAN	37 kDa	0.27	1.6	2	1	1	1	1	1	1	0	0	0	3	4		2	1	1	1	1	1	1	0	0	0	3	4		2	1	1	1	1	1	1	0	0	0	4	6		1	0.96	0.91	0.98	0.75	0.97
Macrophage migration inhibitory factor OS=Homo sapiens GN=MIF PE=1 SV=4	MIF_HUMAN	12 kDa	0.00058	0.8	5	6	4	2	3	3	2	1	4	3	4	5		4	4	3	2	2	2	2	1	3	3	3	4		10	10	6	4	5	7	5	3	7	4	6	8		1	1	1	1	1	1
14-3-3 protein theta OS=Homo sapiens GN=YWHAQ PE=1 SV=1	1433T_HUMAN	28 kDa	0.0033	0.8	1	2	2	1	1	2	0	0	2	1	1	1		1	2	2	1	1	2	0	0	2	1	1	1		1	2	2	1	1	3	0	0	2	1	2	1		1	1	1	1	1	1
Histone H1.4 OS=Homo sapiens GN=HIST1H1E PE=1 SV=2	H14_HUMAN	22 kDa	0.12	0.9	0	0	2	2	0	0	0	0	1	0	0	0		0	0	2	2	0	0	0	0	1	0	0	0		0	0	2	3	0	0	0	0	1	0	0	0		0.59	0.72	1	1	0.42	0
Histone H1.5 OS=Homo sapiens GN=HIST1H1B PE=1 SV=3	H15_HUMAN	23 kDa	0.74	0.8	1	0	0	0	1	1	2	1	0	0	2	1		1	0	0	0	1	1	1	1	0	0	2	1		2	0	0	0	3	1	4	1	0	0	2	1		1	0.99	0.6	0.79	1	1
Keratin, type II cytoskeletal 6B OS=Homo sapiens GN=KRT6B PE=1 SV=5	K2C6B_HUMAN	60 kDa	0.18	1.4	0	0	2	2	2	2	4	3	0	1	0	0		0	0	2	2	2	2	3	3	0	1	0	0		0	0	2	3	3	2	7	4	0	1	0	0		0	0.28	1	1	1	1
Ubiquitin-40S ribosomal protein S27a OS=Homo sapiens GN=RPS27A PE=1 SV=2	RS27A_HUMAN	18 kDa	0.12	1	1	2	0	0	1	1	2	2	0	0	0	1		1	1	0	0	1	1	2	2	0	0	0	1		2	2	0	0	1	1	3	2	0	0	0	1		1	1	0.97	0.99	1	1
60S ribosomal protein L37a OS=Homo sapiens GN=RPL37A PE=1 SV=2	RL37A_HUMAN	10 kDa	0.65	0.7	1	1	0	1	1	2	1	0	0	0	2	1		1	1	0	1	1	2	1	0	0	0	2	1		1	1	0	1	1	3	2	0	0	0	2	1		0.99	1	0.25	0.8	0.92	1
Calcyclin-binding protein OS=Homo sapiens GN=CACYBP PE=1 SV=2	CYBP_HUMAN	26 kDa	0.37	0.9	1	2	1	0	1	2	0	1	0	2	1	1		1	1	1	0	1	2	0	1	0	1	1	1		1	2	1	0	1	2	0	1	0	2	1	2		0.95	0.96	0.93	0	0.97	1
Cell division cycle 5-like protein OS=Homo sapiens GN=CDC5L PE=1 SV=2	CDC5L_HUMAN	92 kDa	0.37	0.9	2	1	0	1	2	3	0	1	0	0	3	2		2	1	0	1	2	3	0	1	0	0	3	2		2	1	0	1	2	3	0	1	0	0	4	3		1	1	0	0.99	1	1
Cellular nucleic acid-binding protein OS=Homo sapiens GN=CNBP PE=1 SV=1	CNBP_HUMAN	19 kDa	0.007	0.2	4	2	3	2	1	1	0	0	0	2	1	0		4	2	3	2	1	1	0	0	0	2	1	0		4	3	3	2	1	1	0	0	0	2	1	0		1	1	1	1	0.65	0.89
Cleavage and polyadenylation specificity factor subunit 6 OS=Homo sapiens GN=CPSF6 PE=1 SV=2	CPSF6_HUMAN	59 kDa	0.73	1.2	2	0	1	1	0	0	1	1	0	1	1	1		2	0	1	1	0	0	1	1	0	1	1	1		2	0	1	1	0	0	1	1	0	1	1	1		1	0.28	0.88	0.98	0	0
Cluster of 40S ribosomal protein S27 OS=Homo sapiens GN=RPS27 PE=1 SV=3 (RS27_HUMAN)	RS27_HUMAN	9 kDa	0.12	2	1	2	0	0	2	0	1	1	1	1	2	3		1	2	0	0	2	0	1	1	1	1	2	2		2	2	0	0	2	0	1	1	1	1	3	5		0.76	1	0	0	1	0
Cluster of Keratin, type II cytoskeletal 6B OS=Homo sapiens GN=KRT6B PE=1 SV=5 (K2C6B_HUMAN)	K2C6B_HUMAN [2]	60 kDa	0.18	1.3	0	0	2	2	3	3	7	5	0	1	0	0		0	0	2	2	3	3	6	5	0	1	0	0		0	0	2	3	4	3	10	6	0	1	0	0		0.4	0.51	1	1	1	1
Cluster of Myosin-9 OS=Homo sapiens GN=MYH9 PE=1 SV=4 (MYH9_HUMAN)	MYH9_HUMAN	227 kDa	0.022	0	1	0	1	1	2	2	0	0	0	0	0	0		1	0	1	1	2	2	0	0	0	0	0	0		1	0	1	1	2	2	0	0	0	0	0	0		0.64	0	0.97	0.98	1	1
Elongation factor 1-gamma OS=Homo sapiens GN=EEF1G PE=1 SV=3	EF1G_HUMAN	50 kDa	0.095	0.8	2	3	1	4	5	6	2	1	0	0	5	7		1	2	1	3	4	5	2	1	0	0	4	5		2	3	1	4	5	7	2	1	0	0	5	9		1	1	1	1	1	1
Elongation factor Tu, mitochondrial OS=Homo sapiens GN=TUFM PE=1 SV=2	EFTU_HUMAN	50 kDa	0.25	0.3	0	1	2	2	0	1	1	0	1	0	0	0		0	1	2	2	0	1	1	0	1	0	0	0		0	1	3	2	0	1	1	0	1	0	0	0		0.96	0.59	1	1	0.21	0.81
Enoyl-CoA hydratase, mitochondrial OS=Homo sapiens GN=ECHS1 PE=1 SV=4	ECHM_HUMAN	31 kDa	0.2	0.1	0	0	3	3	1	0	0	0	0	0	0	1		0	0	2	2	1	0	0	0	0	0	0	1		0	0	4	4	1	0	0	0	0	0	0	1		0.24	0	1	1	0.74	0
GTP cyclohydrolase 1 feedback regulatory protein OS=Homo sapiens GN=GCHFR PE=1 SV=3	GFRP_HUMAN	10 kDa	0.64	1.5	0	0	2	2	0	0	1	1	2	2	0	0		0	0	2	2	0	0	1	1	2	2	0	0		0	0	2	2	0	0	1	1	2	2	0	0		0	0	1	1	0	0
Heterochromatin protein 1-binding protein 3 OS=Homo sapiens GN=HP1BP3 PE=1 SV=1	HP1B3_HUMAN	61 kDa	1	1	1	2	0	0	0	0	1	1	0	0	0	0		1	2	0	0	0	0	1	1	0	0	0	0		1	2	0	0	0	0	2	1	0	0	0	0		0.95	1	0	0	0	0
High mobility group protein B1 OS=Homo sapiens GN=HMGB1 PE=1 SV=3	HMGB1_HUMAN	25 kDa	0.74	0.7	0	0	0	0	1	0	1	0	0	0	0	0		0	0	0	0	1	0	1	0	0	0	0	0		0	0	0	0	1	0	1	0	0	0	0	0		1	0.85	1	0.54	1	0.11
High mobility group protein B2 OS=Homo sapiens GN=HMGB2 PE=1 SV=2	HMGB2_HUMAN	24 kDa	0.7	1	0	1	1	1	0	0	0	2	0	0	1	1		0	1	1	1	0	0	0	2	0	0	1	1		0	1	1	1	0	0	0	2	0	0	1	1		0.06	1	1	1	0	0.24
Hsc70-interacting protein OS=Homo sapiens GN=ST13 PE=1 SV=2	F10A1_HUMAN	41 kDa	0.067	0.1	2	1	1	1	0	1	0	0	0	0	0	1		2	1	1	1	0	1	0	0	0	0	0	1		3	1	1	1	0	1	0	0	0	0	0	1		1	0.98	0.98	0.99	0	0.63
Na(+)/H(+) exchange regulatory cofactor NHE-RF1 OS=Homo sapiens GN=SLC9A3R1 PE=1 SV=4	NHRF1_HUMAN	39 kDa	0.025	0.3	0	1	1	2	3	3	1	0	0	0	1	2		0	1	1	2	3	3	1	0	0	0	1	2		0	1	2	3	3	3	1	0	0	0	1	2		0	0.58	1	1	1	1
NADH dehydrogenase [ubiquinone] iron-sulfur protein 5 OS=Homo sapiens GN=NDUFS5 PE=1 SV=3	NDUS5_HUMAN	13 kDa	0.15	1	1	1	1	1	1	1	2	1	1	1	0	1		1	1	1	1	1	1	2	1	1	1	0	1		1	1	1	1	1	1	2	1	1	1	0	1		0.95	1	0.98	0.98	0.97	0.97
Nucleolar protein 56 OS=Homo sapiens GN=NOP56 PE=1 SV=4	NOP56_HUMAN	66 kDa	0.44	0.2	2	3	0	0	0	0	1	0	0	0	0	0		2	3	0	0	0	0	1	0	0	0	0	0		2	4	0	0	0	0	1	0	0	0	0	0		1	1	0	0	0	0
Protein FAM98B OS=Homo sapiens GN=FAM98B PE=1 SV=1	FA98B_HUMAN	37 kDa	0.13	0.6	2	2	0	1	1	3	1	2	0	0	1	2		2	2	0	1	1	3	1	2	0	0	1	2		3	3	0	1	1	3	1	3	0	0	1	2		1	1	0	0.72	0.88	1
Protein NipSnap homolog 1 OS=Homo sapiens GN=NIPSNAP1 PE=1 SV=1	NIPS1_HUMAN	33 kDa	0.44	1.2	1	3	0	0	1	1	1	1	0	0	2	1		1	3	0	0	1	1	1	1	0	0	2	1		1	3	0	0	1	1	2	2	0	0	2	1		0.99	1	0	0	0.93	1
Protein RCC2 OS=Homo sapiens GN=RCC2 PE=1 SV=2	RCC2_HUMAN	56 kDa	0.48	0.4	2	0	0	1	0	2	1	0	0	0	1	0		2	0	0	1	0	2	1	0	0	0	1	0		2	0	0	1	0	2	1	0	0	0	1	0		1	0	0	0.99	0	1
Rab GDP dissociation inhibitor beta OS=Homo sapiens GN=GDI2 PE=1 SV=2	GDIB_HUMAN	51 kDa	0.1	0.4	0	0	2	2	2	3	1	0	0	0	1	2		0	0	2	2	2	3	1	0	0	0	1	2		0	0	3	3	2	3	1	0	0	0	1	2		0	0.25	1	1	1	1
Serine/arginine repetitive matrix protein 2 OS=Homo sapiens GN=SRRM2 PE=1 SV=2	SRRM2_HUMAN	300 kDa	0.31	0.2	3	3	0	1	0	0	0	2	0	0	0	0		3	3	0	1	0	0	0	2	0	0	0	0		3	5	0	1	0	0	0	2	0	0	0	0		1	1	0.17	0.96	0	0
Transaldolase OS=Homo sapiens GN=TALDO1 PE=1 SV=2	TALDO_HUMAN	38 kDa	0.59	1	1	0	1	3	1	0	0	0	1	2	1	2		1	0	1	3	1	0	0	0	1	2	1	2		1	0	1	3	1	0	0	0	1	2	1	2		1	0	1	1	0.83	0
Translocon-associated protein subunit gamma OS=Homo sapiens GN=SSR3 PE=1 SV=1	SSRG_HUMAN	21 kDa	0.21	0.4	2	0	1	1	1	2	1	0	1	0	0	1		2	0	1	1	1	2	1	0	1	0	0	1		2	0	1	1	1	3	1	0	1	0	0	1		1	0	0.93	0.98	0.96	1
tRNA methyltransferase 112 homolog OS=Homo sapiens GN=TRMT112 PE=1 SV=1	TR112_HUMAN	14 kDa	0.17	1.9	0	0	0	1	1	3	1	0	1	2	3	3		0	0	0	1	1	3	1	0	1	2	3	3		0	0	0	2	2	3	1	0	1	2	5	4		0.46	0	0	1	0.99	1
X-ray repair cross-complementing protein 5 OS=Homo sapiens GN=XRCC5 PE=1 SV=3	XRCC5_HUMAN	83 kDa	0.0057	0	3	0	1	2	1	3	0	0	0	0	0	0		3	0	1	2	1	3	0	0	0	0	0	0		3	0	1	2	1	3	0	0	0	0	0	0		1	0.24	1	1	0.9	1
Histone H1.3 OS=Homo sapiens GN=HIST1H1D PE=1 SV=2	H13_HUMAN	22 kDa	0.078	0.8	1	2	1	2	2	1	2	2	0	0	0	1		1	2	1	2	2	1	2	2	0	0	0	1		1	2	1	3	3	1	2	2	0	0	0	1		1	1	0.98	1	1	1
Ras-related protein Rab-1A OS=Homo sapiens GN=RAB1A PE=1 SV=3	RAB1A_HUMAN	23 kDa	0.0087	0.5	3	2	2	2	2	2	0	1	0	1	0	2		3	2	2	2	2	2	0	1	0	1	0	2		3	2	2	2	2	3	0	1	0	1	0	3		1	1	1	1	1	1
Y-box-binding protein 3 OS=Homo sapiens GN=YBX3 PE=1 SV=4	YBOX3_HUMAN	40 kDa	0.14	1.4	1	1	1	2	0	2	2	1	1	1	2	1		1	1	1	2	0	2	2	1	1	1	2	1		1	1	1	2	0	2	2	1	1	1	2	2		0.99	1	1	1	0	1
40S ribosomal protein S12 OS=Homo sapiens GN=RPS12 PE=1 SV=3	RS12_HUMAN	15 kDa	0.024	1.1	1	3	3	2	2	4	1	1	3	3	4	4		1	3	2	1	2	3	1	1	2	2	4	4		1	3	3	3	3	5	1	1	3	4	5	6		0.95	1	1	1	1	1
40S ribosomal protein S25 OS=Homo sapiens GN=RPS25 PE=1 SV=1	RS25_HUMAN	14 kDa	0.21	1.6	2	2	1	1	1	2	1	1	0	0	4	2		2	2	1	1	1	2	1	1	0	0	4	2		2	2	1	1	1	2	2	2	0	0	6	4		1	1	1	1	1	1
40S ribosomal protein S5 OS=Homo sapiens GN=RPS5 PE=1 SV=4	RS5_HUMAN	23 kDa	0.61	1.4	2	1	2	2	0	0	0	0	0	0	5	7		1	1	1	2	0	0	0	0	0	0	4	6		2	3	2	2	0	0	0	0	0	0	6	7		1	1	1	1	0.99	0.98
40S ribosomal protein S8 OS=Homo sapiens GN=RPS8 PE=1 SV=2	RS8_HUMAN	24 kDa	0.028	0.5	1	4	0	2	2	3	1	1	1	0	1	2		1	4	0	2	2	3	1	1	1	0	1	2		2	4	0	2	3	4	2	1	1	0	1	2		1	1	1	1	1	1
60S ribosomal protein L7a OS=Homo sapiens GN=RPL7A PE=1 SV=2	RL7A_HUMAN	30 kDa	0.025	0.9	1	3	1	1	2	2	3	2	2	1	2	1		1	3	1	1	2	2	3	2	2	1	2	1		2	5	1	1	3	2	3	2	2	1	2	2		1	1	0.99	1	1	1
Bcl-2-associated transcription factor 1 OS=Homo sapiens GN=BCLAF1 PE=1 SV=2	BCLF1_HUMAN	106 kDa	0.63	0.3	0	5	0	1	0	0	1	0	0	0	0	1		0	5	0	1	0	0	1	0	0	0	0	1		0	6	0	1	0	0	1	0	0	0	0	1		0.99	1	0	1	0	0
Chromobox protein homolog 3 OS=Homo sapiens GN=CBX3 PE=1 SV=4	CBX3_HUMAN	21 kDa	0.36	1	2	1	2	0	5	5	2	4	0	0	5	3		2	1	2	0	3	3	2	4	0	0	3	2		2	1	2	0	5	5	2	4	0	0	6	3		1	1	1	0.94	1	1
Cluster of 60S ribosomal protein L36a-like OS=Homo sapiens GN=RPL36AL PE=1 SV=3 (RL36L_HUMAN)	RL36L_HUMAN [2]	12 kDa	0.051	0.9	3	2	1	1	2	3	3	1	2	2	1	2		3	2	1	1	2	3	3	1	2	2	1	2		4	3	1	1	3	4	5	2	2	2	1	2		1	1	1	1	1	1
Coiled-coil domain-containing protein 124 OS=Homo sapiens GN=CCDC124 PE=1 SV=1	CC124_HUMAN	26 kDa	0.022	1.5	1	2	1	1	1	2	1	2	1	1	1	2		1	2	1	1	1	2	1	2	1	1	1	2		1	2	1	1	1	2	2	3	2	1	2	2		0.95	1	0.95	0.98	1	1
Core histone macro-H2A.1 OS=Homo sapiens GN=H2AFY PE=1 SV=4	H2AY_HUMAN	40 kDa	0.71	0.5	3	1	0	1	0	0	1	1	0	0	1	0		3	1	0	1	0	0	1	1	0	0	1	0		4	1	0	1	0	0	1	1	0	0	1	0		1	1	0.4	0.95	0.23	0.95
Dolichyl-diphosphooligosaccharide--protein glycosyltransferase 48 kDa subunit OS=Homo sapiens GN=DDOST PE=1 SV=4	OST48_HUMAN	51 kDa	0.039	0.7	2	1	4	3	2	1	0	1	2	2	1	3		2	1	4	3	2	1	0	1	2	2	1	2		3	2	6	4	3	1	0	2	2	3	2	4		1	0.85	1	1	1	0.97
Endoplasmin OS=Homo sapiens GN=HSP90B1 PE=1 SV=1	ENPL_HUMAN	92 kDa	0.16	0	1	0	1	0	1	1	0	0	0	0	0	0		1	0	1	0	1	1	0	0	0	0	0	0		1	0	1	0	2	2	0	0	0	0	0	0		0.51	0.06	0.99	0.97	0.97	0.96
Eukaryotic initiation factor 4A-I OS=Homo sapiens GN=EIF4A1 PE=1 SV=1	IF4A1_HUMAN (+1)	46 kDa	0.41	0.9	1	1	0	1	1	1	1	1	1	0	1	1		1	1	0	1	1	1	1	1	1	0	1	1		2	3	0	1	2	1	1	2	1	0	1	1		0.9	0.98	0	0.99	1	1
Glucose-6-phosphate isomerase OS=Homo sapiens GN=GPI PE=1 SV=4	G6PI_HUMAN	63 kDa	0.7	0.9	0	1	2	2	0	1	0	0	0	1	2	2		0	1	2	2	0	1	0	0	0	1	2	2		0	1	2	2	0	2	0	0	0	1	2	3		0.99	1	1	1	0.99	1
H/ACA ribonucleoprotein complex subunit 3 OS=Homo sapiens GN=NOP10 PE=1 SV=1	NOP10_HUMAN	8 kDa	0.18	1.4	1	2	0	1	2	1	3	1	1	1	2	1		1	2	0	1	2	1	2	1	1	1	1	1		1	2	0	1	2	1	3	1	1	1	3	1		0.85	1	0	0.78	1	1
Heterogeneous nuclear ribonucleoprotein M OS=Homo sapiens GN=HNRNPM PE=1 SV=3	HNRPM_HUMAN	78 kDa	0.12	0.8	3	2	1	0	2	4	2	3	1	1	1	1		3	2	1	0	2	4	2	3	1	1	1	1		3	2	1	0	2	4	2	3	1	1	1	1		1	1	0.98	0	1	1
Histone-binding protein RBBP4 OS=Homo sapiens GN=RBBP4 PE=1 SV=3	RBBP4_HUMAN	48 kDa	0.016	0.9	4	3	2	1	3	3	2	1	2	2	4	4		3	3	2	1	2	2	2	1	2	2	4	3		5	3	2	1	3	3	2	1	2	2	5	4		1	1	1	1	1	1
Matrin-3 OS=Homo sapiens GN=MATR3 PE=1 SV=2	MATR3_HUMAN	95 kDa	0.33	0.3	5	3	0	0	1	1	1	2	0	0	0	0		4	3	0	0	1	1	1	2	0	0	0	0		5	3	0	0	1	1	1	2	0	0	0	0		1	1	0	0.49	1	0.63
Nucleolar protein 58 OS=Homo sapiens GN=NOP58 PE=1 SV=1	NOP58_HUMAN	60 kDa	0.39	1	1	1	0	0	0	0	1	1	0	0	0	0		1	1	0	0	0	0	1	1	0	0	0	0		1	1	0	0	0	0	1	1	0	0	0	0		1	1	0.35	0.21	0	0
Pre-mRNA-splicing factor 38A OS=Homo sapiens GN=PRPF38A PE=1 SV=1	PR38A_HUMAN	37 kDa	0.94	1	2	1	0	1	1	0	1	1	0	1	1	1		2	1	0	1	1	0	1	1	0	1	1	1		3	2	0	1	1	0	2	2	0	1	1	1		1	1	0.19	0.96	0.97	0
Pre-mRNA-splicing factor SPF27 OS=Homo sapiens GN=BCAS2 PE=1 SV=1	SPF27_HUMAN	26 kDa	0.047	0.9	2	2	2	1	2	2	2	2	1	1	3	2		2	2	2	1	2	2	2	2	1	1	2	2		3	2	4	3	4	2	2	3	2	2	3	4		1	1	1	0.99	1	1
Protein disulfide-isomerase A3 OS=Homo sapiens GN=PDIA3 PE=1 SV=4	PDIA3_HUMAN	57 kDa	0.07	0.3	1	2	1	1	7	7	0	0	1	2	2	0		1	2	1	1	7	7	0	0	1	2	2	0		1	2	1	1	7	7	0	0	1	2	2	0		1	1	1	1	1	1
Protein SON OS=Homo sapiens GN=SON PE=1 SV=4	SON_HUMAN	264 kDa	0.78	1.3	1	1	0	0	0	0	0	2	1	0	0	0		1	1	0	0	0	0	0	2	1	0	0	0		1	2	0	0	0	0	0	3	1	0	0	0		1	1	0.29	0	0	0
Ras GTPase-activating protein-binding protein 1 OS=Homo sapiens GN=G3BP1 PE=1 SV=1	G3BP1_HUMAN	52 kDa	0.13	0.7	2	1	1	1	1	2	1	0	1	1	1	3		2	1	1	1	1	2	1	0	1	1	1	3		3	2	1	1	1	2	1	0	1	1	1	3		1	1	0.72	0.94	0.97	1
RNA-binding protein 39 OS=Homo sapiens GN=RBM39 PE=1 SV=2	RBM39_HUMAN	59 kDa	0.23	0.5	1	3	1	1	1	1	0	0	0	2	1	1		1	3	1	1	1	1	0	0	0	2	1	1		3	4	1	1	1	1	0	0	0	3	1	2		0.95	1	0.97	1	0.93	0.97
Solute carrier family 2, facilitated glucose transporter member 1 OS=Homo sapiens GN=SLC2A1 PE=1 SV=2	GTR1_HUMAN	54 kDa	0.32	0.9	1	1	1	1	1	3	1	1	1	1	1	2		1	1	1	1	1	3	1	1	1	1	1	2		1	2	2	2	2	4	2	1	1	3	2	3		0.98	0.98	0.98	0.98	1	1
Translocon-associated protein subunit delta OS=Homo sapiens GN=SSR4 PE=1 SV=1	SSRD_HUMAN	19 kDa	0.25	0.9	2	2	1	2	1	2	1	1	1	1	2	2		2	2	1	2	1	2	1	1	1	1	2	2		2	2	2	2	2	2	2	1	1	1	2	4		1	1	0.98	1	1	1
tRNA-splicing ligase RtcB homolog OS=Homo sapiens GN=C22orf28 PE=1 SV=1	RTCB_HUMAN	55 kDa	0.11	1.8	1	2	1	1	2	1	1	1	1	1	6	4		1	2	1	1	2	1	1	1	1	1	5	4		2	2	2	1	3	1	1	1	2	1	9	6		0.95	1	0.98	0.98	1	1
Ubiquitin-associated protein 2-like OS=Homo sapiens GN=UBAP2L PE=1 SV=2	UBP2L_HUMAN	115 kDa	0.025	1.2	4	4	4	5	1	1	6	4	0	1	6	5		4	3	3	4	1	1	5	4	0	1	5	4		5	5	4	5	2	1	8	5	0	1	6	6		1	1	1	1	0.97	1
UDP-glucose 6-dehydrogenase OS=Homo sapiens GN=UGDH PE=1 SV=1	UGDH_HUMAN	55 kDa	0.022	0.3	2	1	3	3	2	2	0	0	0	0	1	3		2	1	3	3	2	2	0	0	0	0	1	3		2	1	3	3	2	2	0	0	0	0	1	3		1	0.9	1	1	1	1
Zinc transporter 7 OS=Homo sapiens GN=SLC30A7 PE=1 SV=1	ZNT7_HUMAN	42 kDa	0.041	1.4	1	1	2	2	1	1	1	1	1	1	4	4		1	1	2	2	1	1	1	1	1	1	3	3		1	2	4	3	2	1	4	2	2	1	5	4		0.95	0.96	1	1	0.97	0.97
Thioredoxin OS=Homo sapiens GN=TXN PE=1 SV=3	THIO_HUMAN	12 kDa	< 0.00010	1.1	5	3	5	3	4	4	4	4	4	3	3	5		5	3	5	3	4	4	4	3	4	3	3	5		7	5	5	3	6	5	7	7	6	5	4	6		1	1	1	1	1	1
X-ray repair cross-complementing protein 6 OS=Homo sapiens GN=XRCC6 PE=1 SV=2	XRCC6_HUMAN	70 kDa	0.00098	0.2	4	6	5	4	3	3	0	1	1	1	2	2		4	6	4	4	3	3	0	1	1	1	2	2		7	9	6	5	4	5	0	1	1	1	2	2		1	1	1	1	1	1
Elongation factor 2 OS=Homo sapiens GN=EEF2 PE=1 SV=4	EF2_HUMAN	95 kDa	< 0.00010	0.6	5	5	7	6	5	6	5	4	3	3	4	4		5	5	6	5	5	6	5	4	3	3	4	4		7	8	10	7	7	9	6	5	3	5	4	5		1	1	1	1	1	1
Peroxiredoxin-1 OS=Homo sapiens GN=PRDX1 PE=1 SV=1	PRDX1_HUMAN	22 kDa	0.00094	0.6	6	9	5	6	7	8	3	3	3	2	5	7		5	7	3	5	5	6	3	2	2	2	3	6		12	12	10	11	11	12	4	3	5	4	8	10		1	1	1	1	1	1
40S ribosomal protein S27-like OS=Homo sapiens GN=RPS27L PE=1 SV=3	RS27L_HUMAN	9 kDa	1	INF	0	0	0	0	0	0	0	0	0	0	0	0		0	0	0	0	0	0	0	0	0	0	0	0		0	0	0	0	0	0	0	0	0	0	0	0		0	0.55	0	0	0	0
ADP/ATP translocase 3 OS=Homo sapiens GN=SLC25A6 PE=1 SV=4	ADT3_HUMAN	33 kDa	0.022	0	0	0	1	0	0	1	0	0	0	0	0	0		0	0	1	0	0	1	0	0	0	0	0	0		0	0	1	0	0	1	0	0	0	0	0	0		0	0	0.96	0.62	0.55	0.99
Alpha-actinin-1 OS=Homo sapiens GN=ACTN1 PE=1 SV=2	ACTN1_HUMAN	103 kDa	0.59	1.6	0	0	0	0	0	0	0	0	0	0	0	2		0	0	0	0	0	0	0	0	0	0	0	2		0	0	0	0	0	0	0	0	0	0	0	2		0	0	0.38	0	0.29	0.29
Beta-actin-like protein 2 OS=Homo sapiens GN=ACTBL2 PE=1 SV=2	ACTBL_HUMAN	42 kDa	0.34	0.8	0	0	0	0	0	0	0	0	0	0	0	1		0	0	0	0	0	0	0	0	0	0	0	1		0	0	0	0	0	0	0	0	0	0	0	1		0.28	0	0.29	0.26	0.83	0.93
F-actin-capping protein subunit alpha-1 OS=Homo sapiens GN=CAPZA1 PE=1 SV=3	CAZA1_HUMAN	33 kDa	0.63	1	0	0	0	1	0	1	0	0	0	0	1	0		0	0	0	1	0	1	0	0	0	0	1	0		0	0	0	1	0	1	0	0	0	0	1	0		0	0.07	0	0.85	0.08	1
F-actin-capping protein subunit alpha-2 OS=Homo sapiens GN=CAPZA2 PE=1 SV=3	CAZA2_HUMAN	33 kDa	0.64	1.5	0	0	1	0	0	0	0	0	0	0	1	0		0	0	1	0	0	0	0	0	0	0	1	0		0	0	1	0	0	0	0	0	0	0	1	0		0	0	0.86	0	0.06	0.06
Fragile X mental retardation protein 1 OS=Homo sapiens GN=FMR1 PE=1 SV=1	FMR1_HUMAN	71 kDa	1	INF	0	0	0	0	0	0	0	0	0	0	0	0		0	0	0	0	0	0	0	0	0	0	0	0		0	0	0	0	0	0	0	0	0	0	0	0		0	0	0	0	0	0
Histone H2A type 2-B OS=Homo sapiens GN=HIST2H2AB PE=1 SV=3	H2A2B_HUMAN	14 kDa	1	INF	0	0	0	0	0	0	0	0	0	0	0	0		0	0	0	0	0	0	0	0	0	0	0	0		0	0	0	0	0	0	0	0	0	0	0	0		0.47	0.62	0.75	0.99	0.96	0.96
Histone H2A type 3 OS=Homo sapiens GN=HIST3H2A PE=1 SV=3	H2A3_HUMAN (+1)	14 kDa	0.005	0.8	3	3	0	0	1	0	0	0	0	0	3	1		3	2	0	0	1	0	0	0	0	0	3	1		4	3	0	0	1	0	0	0	0	0	4	1		1	1	0.97	1	1	1
Histone H2B type 1-K OS=Homo sapiens GN=HIST1H2BK PE=1 SV=3	H2B1K_HUMAN	14 kDa	1	INF	0	0	0	0	0	0	0	0	0	0	0	0		0	0	0	0	0	0	0	0	0	0	0	0		0	0	0	0	0	0	0	0	0	0	0	0		0.66	0.68	0.36	0.4	0.73	0.79
Histone H3.3 OS=Homo sapiens GN=H3F3A PE=1 SV=2	H33_HUMAN	15 kDa	0.047	0.6	0	0	0	0	0	0	0	0	0	0	0	1		0	0	0	0	0	0	0	0	0	0	0	1		0	0	0	0	0	0	0	0	0	0	0	1		0.92	0.92	0.86	0.86	0.9	0.89
Insulin-like growth factor 2 mRNA-binding protein 3 OS=Homo sapiens GN=IGF2BP3 PE=1 SV=2	IF2B3_HUMAN	64 kDa	1	INF	0	0	0	0	0	0	0	0	0	0	0	0		0	0	0	0	0	0	0	0	0	0	0	0		0	0	0	0	0	0	0	0	0	0	0	0		0	0.3	0	0	0	0
Keratin, type I cytoskeletal 14 OS=Homo sapiens GN=KRT14 PE=1 SV=4	K1C14_HUMAN	52 kDa	0.39	0	0	0	0	0	0	0	0	0	0	0	0	0		0	0	0	0	0	0	0	0	0	0	0	0		0	0	0	0	0	0	0	0	0	0	0	0		0	0	0.16	0	0	0
Nucleoside diphosphate kinase A OS=Homo sapiens GN=NME1 PE=1 SV=1	NDKA_HUMAN	17 kDa	1	INF	0	0	0	0	0	0	0	0	0	0	0	0		0	0	0	0	0	0	0	0	0	0	0	0		0	0	0	0	0	0	0	0	0	0	0	0		0	0	0	0	0	0
Peripherin OS=Homo sapiens GN=PRPH PE=1 SV=2	PERI_HUMAN	54 kDa	0.39	0	0	0	0	0	0	0	0	0	0	0	0	0		0	0	0	0	0	0	0	0	0	0	0	0		0	0	0	0	0	0	0	0	0	0	0	0		0.07	0	0	0	0	0
Polyadenylate-binding protein 1-like 2 OS=Homo sapiens GN=PABPC1L2A PE=2 SV=1	PAP1M_HUMAN	23 kDa	1	INF	0	0	0	0	0	0	0	0	0	0	0	0		0	0	0	0	0	0	0	0	0	0	0	0		0	0	0	0	0	0	0	0	0	0	0	0		0	0	0	0	0	0
Polyadenylate-binding protein 4 OS=Homo sapiens GN=PABPC4 PE=1 SV=1	PABP4_HUMAN	71 kDa	1	INF	0	0	0	0	1	0	0	0	0	0	0	0		0	0	0	0	1	0	0	0	0	0	0	0		0	0	0	0	1	0	0	0	0	0	0	0		0	0	0	0	0.95	0
POTE ankyrin domain family member F OS=Homo sapiens GN=POTEF PE=1 SV=2	POTEF_HUMAN	121 kDa	1	INF	0	0	0	0	0	0	0	0	0	0	0	0		0	0	0	0	0	0	0	0	0	0	0	0		0	0	0	0	0	0	0	0	0	0	0	0		0	0	0	0	0	0
Putative keratin-87 protein OS=Homo sapiens GN=KRT87P PE=5 SV=4	KR87P_HUMAN	29 kDa	1	INF	0	0	0	0	0	0	0	0	0	0	0	0		0	0	0	0	0	0	0	0	0	0	0	0		0	0	0	0	0	0	0	0	0	0	0	0		0	0	0	0	0	0
Ras-related protein Rab-10 OS=Homo sapiens GN=RAB10 PE=1 SV=1	RAB10_HUMAN	23 kDa	0.15	0.4	0	1	1	1	0	0	0	0	0	0	0	0		0	1	1	1	0	0	0	0	0	0	0	0		0	1	1	1	0	0	0	0	0	0	0	0		0	0.99	0.97	0.83	0	0
Serine/arginine-rich splicing factor 4 OS=Homo sapiens GN=SRSF4 PE=1 SV=2	SRSF4_HUMAN	57 kDa	0.041	0	0	1	0	0	0	0	0	0	0	0	0	0		0	1	0	0	0	0	0	0	0	0	0	0		0	1	0	0	0	0	0	0	0	0	0	0		0.44	1	0.48	0	0	0
Serine/arginine-rich splicing factor 5 OS=Homo sapiens GN=SRSF5 PE=1 SV=1	SRSF5_HUMAN	31 kDa	1	INF	0	0	0	0	0	0	0	0	0	0	0	0		0	0	0	0	0	0	0	0	0	0	0	0		0	0	0	0	0	0	0	0	0	0	0	0		0	0.6	0	0	0	0
Serine/threonine-protein phosphatase PP1-alpha catalytic subunit OS=Homo sapiens GN=PPP1CA PE=1 SV=1	PP1A_HUMAN	38 kDa	0.099	6.2	0	0	0	0	1	0	0	0	0	0	5	6		0	0	0	0	1	0	0	0	0	0	4	5		0	0	0	0	1	0	0	0	0	0	6	7		0	0.54	0.98	0.99	0.99	0.19
Serine/threonine-protein phosphatase PP1-gamma catalytic subunit OS=Homo sapiens GN=PPP1CC PE=1 SV=1	PP1G_HUMAN	37 kDa	0.18	5.5	0	0	0	0	0	0	0	0	0	0	1	0		0	0	0	0	0	0	0	0	0	0	1	0		0	0	0	0	0	0	0	0	0	0	1	0		0	0	0.42	0	0	0
Spermatid perinuclear RNA-binding protein OS=Homo sapiens GN=STRBP PE=1 SV=1	STRBP_HUMAN	74 kDa	1	INF	0	0	0	0	0	0	0	0	0	0	0	0		0	0	0	0	0	0	0	0	0	0	0	0		0	0	0	0	0	0	0	0	0	0	0	0		0	0	0	0	0	0
Tubulin alpha-4A chain OS=Homo sapiens GN=TUBA4A PE=1 SV=1	TBA4A_HUMAN	50 kDa	1	INF	0	0	0	0	0	0	0	0	0	0	0	0		0	0	0	0	0	0	0	0	0	0	0	0		0	0	0	0	0	0	0	0	0	0	0	0		0	0	0	0	0	0
60S ribosomal protein L11 OS=Homo sapiens GN=RPL11 PE=1 SV=2	RL11_HUMAN	20 kDa	0.0059	0	0	0	1	1	2	1	0	0	0	0	0	0		0	0	1	1	2	1	0	0	0	0	0	0		0	0	1	1	2	1	0	0	0	0	0	0		0	0	1	0.83	1	0.97
Annexin A3 OS=Homo sapiens GN=ANXA3 PE=1 SV=3	ANXA3_HUMAN	36 kDa	0.0059	0	0	1	1	1	0	2	0	0	0	0	0	0		0	1	1	1	0	2	0	0	0	0	0	0		0	1	1	1	0	2	0	0	0	0	0	0		0	0.96	0.99	0.98	0	1
Ashwin OS=Homo sapiens GN=C2orf49 PE=1 SV=1	ASHWN_HUMAN	26 kDa	0.13	INF	0	0	0	0	0	0	0	0	0	0	2	3		0	0	0	0	0	0	0	0	0	0	2	3		0	0	0	0	0	0	0	0	0	0	2	3		0	0	0	0	0	0.29
Catenin alpha-1 OS=Homo sapiens GN=CTNNA1 PE=1 SV=1	CTNA1_HUMAN	100 kDa	0.012	0	0	1	0	3	2	1	0	0	0	0	0	0		0	1	0	3	2	1	0	0	0	0	0	0		0	1	0	3	2	1	0	0	0	0	0	0		0	0.97	0	1	1	0.95
Cleavage stimulation factor subunit 2 OS=Homo sapiens GN=CSTF2 PE=1 SV=1	CSTF2_HUMAN (+1)	61 kDa	0.15	INF	0	0	0	0	0	0	0	0	0	0	1	2		0	0	0	0	0	0	0	0	0	0	1	2		0	0	0	0	0	0	0	0	0	0	1	2		0	0.1	0	0	0	0
Coatomer subunit alpha OS=Homo sapiens GN=COPA PE=1 SV=2	COPA_HUMAN	138 kDa	0.026	0.1	0	0	1	1	2	3	0	0	0	0	1	0		0	0	1	1	2	3	0	0	0	0	1	0		0	0	1	1	2	3	0	0	0	0	1	0		0	0	0.98	0.98	1	1
Coatomer subunit beta' OS=Homo sapiens GN=COPB2 PE=1 SV=2	COPB2_HUMAN	102 kDa	0.39	0	0	0	0	0	0	2	0	0	0	0	0	0		0	0	0	0	0	2	0	0	0	0	0	0		0	0	0	0	0	2	0	0	0	0	0	0		0	0	0	0	0	1
Coatomer subunit gamma-1 OS=Homo sapiens GN=COPG1 PE=1 SV=1	COPG1_HUMAN	98 kDa	0.15	0	0	0	0	0	2	1	0	0	0	0	0	0		0	0	0	0	2	1	0	0	0	0	0	0		0	0	0	0	2	1	0	0	0	0	0	0		0	0	0.1	0.98	1	0.99
Cytoplasmic dynein 1 heavy chain 1 OS=Homo sapiens GN=DYNC1H1 PE=1 SV=5	DYHC1_HUMAN	532 kDa	0.048	0	0	0	1	0	2	2	0	0	0	0	0	0		0	0	1	0	2	2	0	0	0	0	0	0		0	0	1	0	2	3	0	0	0	0	0	0		0	0	0.99	0.13	1	1
DDB1- and CUL4-associated factor 7 OS=Homo sapiens GN=DCAF7 PE=1 SV=1	DCAF7_HUMAN	39 kDa	0.026	7	0	0	0	1	0	0	0	0	1	1	2	3		0	0	0	1	0	0	0	0	1	1	2	3		0	0	0	1	0	0	0	0	1	1	2	3		0	0	0	0.95	0.11	0
Eukaryotic translation initiation factor 3 subunit G OS=Homo sapiens GN=EIF3G PE=1 SV=2	EIF3G_HUMAN	36 kDa	0.17	7	0	0	0	0	0	1	0	0	0	0	3	3		0	0	0	0	0	1	0	0	0	0	3	3		0	0	0	0	0	1	0	0	0	0	3	4		0	0	0	0	0	1
Filamin-A OS=Homo sapiens GN=FLNA PE=1 SV=4	FLNA_HUMAN	281 kDa	0.034	0	0	0	1	1	3	5	0	0	0	0	0	0		0	0	1	1	3	5	0	0	0	0	0	0		0	0	1	1	4	5	0	0	0	0	0	0		0	0.39	1	0.98	1	1
Filamin-C OS=Homo sapiens GN=FLNC PE=1 SV=3	FLNC_HUMAN	291 kDa	0.015	0	0	0	4	2	8	5	0	0	0	0	0	0		0	0	4	2	8	5	0	0	0	0	0	0		0	0	4	2	9	5	0	0	0	0	0	0		0	0.14	1	1	1	1
Glutamine synthetase OS=Homo sapiens GN=GLUL PE=1 SV=4	GLNA_HUMAN	42 kDa	0.56	0.5	0	0	2	0	0	0	0	0	0	1	0	0		0	0	2	0	0	0	0	0	0	1	0	0		0	0	2	0	0	0	0	0	0	1	0	0		0	0	1	0	0	0
Isocitrate dehydrogenase [NADP] cytoplasmic OS=Homo sapiens GN=IDH1 PE=1 SV=2	IDHC_HUMAN	47 kDa	0.56	0.5	0	0	0	0	0	2	0	0	0	0	1	0		0	0	0	0	0	2	0	0	0	0	1	0		0	0	0	0	0	2	0	0	0	0	1	0		0.18	0	0	0	0	1
Long-chain-fatty-acid--CoA ligase 3 OS=Homo sapiens GN=ACSL3 PE=1 SV=3	ACSL3_HUMAN	80 kDa	0.39	0	0	0	0	0	0	2	0	0	0	0	0	0		0	0	0	0	0	2	0	0	0	0	0	0		0	0	0	0	0	2	0	0	0	0	0	0		0	0	0	0	0	1
MICOS complex subunit MIC19 OS=Homo sapiens GN=CHCHD3 PE=1 SV=1	MIC19_HUMAN	26 kDa	0.11	0.2	0	0	0	1	2	1	0	0	0	0	0	1		0	0	0	1	2	1	0	0	0	0	0	1		0	0	0	1	2	1	0	0	0	0	0	1		0	0	0	0.92	1	0.97
Nuclear fragile X mental retardation-interacting protein 2 OS=Homo sapiens GN=NUFIP2 PE=1 SV=1	NUFP2_HUMAN	76 kDa	0.15	INF	0	0	0	0	0	0	0	0	0	0	1	2		0	0	0	0	0	0	0	0	0	0	1	2		0	0	0	0	0	0	0	0	0	0	1	2		0	0.24	0	0	0	0
Nuclear migration protein nudC OS=Homo sapiens GN=NUDC PE=1 SV=1	NUDC_HUMAN	38 kDa	0.39	0	0	0	0	0	0	2	0	0	0	0	0	0		0	0	0	0	0	2	0	0	0	0	0	0		0	0	0	0	0	2	0	0	0	0	0	0		0	0	0	0.13	0.28	1
Phosphate carrier protein, mitochondrial OS=Homo sapiens GN=SLC25A3 PE=1 SV=2	MPCP_HUMAN	40 kDa	0.072	0.5	0	0	1	1	2	2	0	0	0	0	2	1		0	0	1	1	2	2	0	0	0	0	2	1		0	0	1	2	3	2	0	0	0	0	2	2		0	0.1	0.98	0.94	1	1
Pre-mRNA-processing factor 6 OS=Homo sapiens GN=PRPF6 PE=1 SV=1	PRP6_HUMAN	107 kDa	0.24	2.5	0	1	0	0	0	1	0	0	0	0	3	2		0	1	0	0	0	1	0	0	0	0	3	2		0	1	0	0	0	1	0	0	0	0	3	2		0	1	0.34	0	0	0.9
Proteasome subunit beta type-2 OS=Homo sapiens GN=PSMB2 PE=1 SV=1	PSB2_HUMAN	23 kDa	0.12	0	0	0	2	2	0	0	0	0	0	0	0	0		0	0	2	2	0	0	0	0	0	0	0	0		0	0	2	2	0	0	0	0	0	0	0	0		0	0	1	1	0.15	0.45
Protein lin-7 homolog C OS=Homo sapiens GN=LIN7C PE=1 SV=1	LIN7C_HUMAN	22 kDa	0.29	3	0	0	0	0	0	1	0	0	0	0	2	1		0	0	0	0	0	1	0	0	0	0	2	1		0	0	0	0	0	1	0	0	0	0	2	1		0	0	0	0	0	0.97
Ribonuclease inhibitor OS=Homo sapiens GN=RNH1 PE=1 SV=2	RINI_HUMAN	50 kDa	0.39	0	0	0	0	0	2	0	0	0	0	0	0	0		0	0	0	0	2	0	0	0	0	0	0	0		0	0	0	0	2	0	0	0	0	0	0	0		0	0.19	0	0	1	0
RNMT-activating mini protein OS=Homo sapiens GN=FAM103A1 PE=1 SV=1	RAM_HUMAN	14 kDa	0.15	INF	0	0	0	0	0	0	0	0	0	0	1	2		0	0	0	0	0	0	0	0	0	0	1	2		0	0	0	0	0	0	0	0	0	0	1	2		0	0	0	0.25	0	0
Spliceosome-associated protein CWC15 homolog OS=Homo sapiens GN=CWC15 PE=1 SV=2	CWC15_HUMAN	27 kDa	0.15	INF	0	0	0	0	0	0	0	0	0	0	2	1		0	0	0	0	0	0	0	0	0	0	2	1		0	0	0	0	0	0	0	0	0	0	2	1		0	0	0	0	0	0
Splicing factor 3B subunit 5 OS=Homo sapiens GN=SF3B5 PE=1 SV=1	SF3B5_HUMAN	10 kDa	0.21	0.2	0	0	0	0	1	2	0	0	0	1	0	0		0	0	0	0	1	2	0	0	0	1	0	0		0	0	0	0	2	2	0	0	0	1	0	0		0	0	0	0	0.96	1
Splicing factor, arginine/serine-rich 15 OS=Homo sapiens GN=SCAF4 PE=1 SV=3	SFR15_HUMAN	126 kDa	0.37	1	0	2	0	1	0	0	0	0	0	1	0	2		0	2	0	1	0	0	0	0	0	1	0	2		0	2	0	1	0	0	0	0	0	1	0	2		0	1	0	0.97	0	0
T-complex protein 1 subunit alpha OS=Homo sapiens GN=TCP1 PE=1 SV=1	TCPA_HUMAN	60 kDa	0.095	0	0	1	0	0	3	2	0	0	0	0	0	0		0	1	0	0	3	2	0	0	0	0	0	0		0	1	0	0	5	2	0	0	0	0	0	0		0	0.76	0	0.99	1	1
T-complex protein 1 subunit delta OS=Homo sapiens GN=CCT4 PE=1 SV=4	TCPD_HUMAN	58 kDa	0.012	0	0	0	1	1	3	3	0	0	0	0	0	0		0	0	1	1	3	3	0	0	0	0	0	0		0	0	1	2	4	4	0	0	0	0	0	0		0.18	0	1	1	1	1
T-complex protein 1 subunit epsilon OS=Homo sapiens GN=CCT5 PE=1 SV=1	TCPE_HUMAN	60 kDa	0.0062	0	0	0	3	2	2	1	0	0	0	0	0	0		0	0	2	2	1	1	0	0	0	0	0	0		0	0	3	2	2	1	0	0	0	0	0	0		0	0	1	1	1	0.96
T-complex protein 1 subunit theta OS=Homo sapiens GN=CCT8 PE=1 SV=4	TCPQ_HUMAN	60 kDa	0.11	0.1	0	0	0	1	1	3	0	0	0	0	0	1		0	0	0	1	1	3	0	0	0	0	0	1		0	0	0	1	2	4	0	0	0	0	0	1		0	0	0	0.84	1	1
Transitional endoplasmic reticulum ATPase OS=Homo sapiens GN=VCP PE=1 SV=4	TERA_HUMAN	89 kDa	0.39	0	0	0	2	0	0	0	0	0	0	0	0	0		0	0	2	0	0	0	0	0	0	0	0	0		0	0	2	0	0	0	0	0	0	0	0	0		0	0	1	0	0	0
Transmembrane 9 superfamily member 4 OS=Homo sapiens GN=TM9SF4 PE=1 SV=2	TM9S4_HUMAN	75 kDa	0.39	0	0	0	0	0	0	2	0	0	0	0	0	0		0	0	0	0	0	2	0	0	0	0	0	0		0	0	0	0	0	2	0	0	0	0	0	0		0	0	0	0	0	1
Tricarboxylate transport protein, mitochondrial OS=Homo sapiens GN=SLC25A1 PE=1 SV=2	TXTP_HUMAN	34 kDa	0.29	0.3	0	0	0	0	2	1	0	0	0	0	1	0		0	0	0	0	2	1	0	0	0	0	1	0		0	0	0	0	2	1	0	0	0	0	1	0		0.07	0	0	0	1	0.95
Tropomodulin-3 OS=Homo sapiens GN=TMOD3 PE=1 SV=1	TMOD3_HUMAN	40 kDa	0.29	4	0	0	0	0	1	0	0	0	0	0	2	1		0	0	0	0	1	0	0	0	0	0	2	1		0	0	0	0	1	0	0	0	0	0	3	1		0	0	0.16	0	0.97	0.59
Ubiquitin fusion degradation protein 1 homolog OS=Homo sapiens GN=UFD1L PE=1 SV=3	UFD1_HUMAN	35 kDa	0.39	INF	0	0	0	0	0	0	0	0	0	0	2	0		0	0	0	0	0	0	0	0	0	0	2	0		0	0	0	0	0	0	0	0	0	0	2	0		0	0	0	0	0	0.18
Vesicle-associated membrane protein-associated protein B/C OS=Homo sapiens GN=VAPB PE=1 SV=3	VAPB_HUMAN	27 kDa	0.11	0.2	0	0	1	0	1	2	0	0	0	0	0	1		0	0	1	0	1	2	0	0	0	0	0	1		0	0	1	0	1	2	0	0	0	0	0	1		0.12	0	0.98	0.17	1	1
Heterogeneous nuclear ribonucleoprotein H2 OS=Homo sapiens GN=HNRNPH2 PE=1 SV=1	HNRH2_HUMAN	49 kDa	1	INF	0	0	0	0	0	0	0	0	0	0	0	0		0	0	0	0	0	0	0	0	0	0	0	0		0	0	0	0	0	0	0	0	0	0	0	0		0.49	0.64	0.36	0.46	0.49	0.49
High mobility group nucleosome-binding domain-containing protein 4 OS=Homo sapiens GN=HMGN4 PE=1 SV=3	HMGN4_HUMAN	10 kDa	0.026	INF	0	0	0	0	0	0	2	2	0	1	0	1		0	0	0	0	0	0	1	1	0	1	0	1		0	0	0	0	0	0	2	3	0	1	0	1		0.98	0.96	0	0	0	0.79
Keratin, type II cuticular Hb2 OS=Homo sapiens GN=KRT82 PE=1 SV=3	KRT82_HUMAN	57 kDa	0.39	INF	0	0	0	0	0	0	0	0	0	0	0	0		0	0	0	0	0	0	0	0	0	0	0	0		0	0	0	0	0	0	0	0	0	0	0	0		0	0	0	0	0	0
Serine/threonine-protein phosphatase PP1-beta catalytic subunit OS=Homo sapiens GN=PPP1CB PE=1 SV=3	PP1B_HUMAN	37 kDa	0.29	2.8	0	0	1	0	1	0	0	0	0	0	1	0		0	0	1	0	1	0	0	0	0	0	1	0		0	0	1	0	1	0	0	0	0	0	1	0		0.06	0	0.98	0	0.99	0.51
7-dehydrocholesterol reductase OS=Homo sapiens GN=DHCR7 PE=1 SV=1	DHCR7_HUMAN	54 kDa	0.56	1.3	0	0	0	0	1	1	0	0	0	0	2	2		0	0	0	0	1	1	0	0	0	0	2	2		0	0	0	0	1	2	0	0	0	0	2	2		0	0	0	0	0.97	0.97
Apoptosis inhibitor 5 OS=Homo sapiens GN=API5 PE=1 SV=3	API5_HUMAN	59 kDa	0.4	1.2	0	2	0	1	0	1	0	3	0	0	1	1		0	2	0	1	0	1	0	2	0	0	1	1		0	2	0	1	0	1	0	3	0	0	1	1		0	1	0	1	0	0.97
ATP synthase subunit O, mitochondrial OS=Homo sapiens GN=ATP5O PE=1 SV=1	ATPO_HUMAN	23 kDa	0.2	INF	0	0	0	0	0	0	0	0	0	0	2	2		0	0	0	0	0	0	0	0	0	0	2	2		0	0	0	0	0	0	0	0	0	0	2	3		0	0	0	0	0	0
BAG family molecular chaperone regulator 2 OS=Homo sapiens GN=BAG2 PE=1 SV=1	BAG2_HUMAN	24 kDa	0.2	2.3	0	0	0	1	1	1	0	0	1	0	2	2		0	0	0	1	1	1	0	0	1	0	2	2		0	0	0	1	1	1	0	0	1	0	3	3		0	0	0	0.98	1	0.88
Catalase OS=Homo sapiens GN=CAT PE=1 SV=3	CATA_HUMAN	60 kDa	0.85	0.5	0	0	0	0	0	2	0	0	0	1	0	0		0	0	0	0	0	2	0	0	0	1	0	0		0	0	0	0	0	2	0	0	0	1	0	0		0	0	0	0.59	0	1
Cluster of Serine/threonine-protein phosphatase PP1-alpha catalytic subunit OS=Homo sapiens GN=PPP1CA PE=1 SV=1 (PP1A_HUMAN)	PP1A_HUMAN [3]	38 kDa	0.13	4.5	0	1	2	0	2	0	0	0	1	1	10	10		0	1	2	0	2	0	0	0	1	1	8	7		0	1	3	0	2	0	0	0	1	1	13	12		0.06	0.98	1	0.99	1	0.98
Coatomer subunit delta OS=Homo sapiens GN=ARCN1 PE=1 SV=1	COPD_HUMAN	57 kDa	0.65	0.7	0	0	2	0	0	1	0	0	1	0	0	1		0	0	2	0	0	1	0	0	1	0	0	1		0	0	2	0	0	1	0	0	1	0	0	1		0	0.47	1	0	0	0.97
Eukaryotic translation initiation factor 5A-1 OS=Homo sapiens GN=EIF5A PE=1 SV=2	IF5A1_HUMAN	17 kDa	0.25	0.8	0	1	1	0	2	2	0	0	0	1	1	3		0	1	1	0	2	2	0	0	0	1	1	3		0	1	1	0	2	2	0	0	0	1	1	3		0.07	1	1	0	1	1
Fatty acid synthase OS=Homo sapiens GN=FASN PE=1 SV=3	FAS_HUMAN	273 kDa	0.031	0	0	0	2	1	4	5	0	0	0	0	0	0		0	0	2	1	4	5	0	0	0	0	0	0		0	0	2	1	4	6	0	0	0	0	0	0		0	0	1	1	1	1
GTPase KRas OS=Homo sapiens GN=KRAS PE=1 SV=1	RASK_HUMAN (+1)	22 kDa	0.05	0.2	0	1	0	2	2	1	0	0	0	0	0	1		0	1	0	2	2	1	0	0	0	0	0	1		0	1	0	2	2	1	0	0	0	0	0	1		0	0.85	0	1	1	0.97
Mitotic checkpoint protein BUB3 OS=Homo sapiens GN=BUB3 PE=1 SV=1	BUB3_HUMAN	37 kDa	0.22	INF	0	0	0	0	0	0	0	0	0	0	1	4		0	0	0	0	0	0	0	0	0	0	1	4		0	0	0	0	0	0	0	0	0	0	2	5		0	0	0.3	0	0	0
Proteasome subunit beta type-5 OS=Homo sapiens GN=PSMB5 PE=1 SV=3	PSB5_HUMAN	28 kDa	0.11	0.4	0	0	2	1	2	2	0	0	0	0	1	2		0	0	2	1	2	2	0	0	0	0	1	2		0	0	2	1	2	2	0	0	0	0	1	2		0	0	1	0.88	1	1
Ran-specific GTPase-activating protein OS=Homo sapiens GN=RANBP1 PE=1 SV=1	RANG_HUMAN	23 kDa	0.37	4	0	0	1	0	0	0	0	0	0	0	2	1		0	0	1	0	0	0	0	0	0	0	2	1		0	0	1	0	0	0	0	0	0	0	2	2		0	0	0.81	0	0	0.42
RNA-binding protein 42 OS=Homo sapiens GN=RBM42 PE=1 SV=1	RBM42_HUMAN	50 kDa	0.58	1	0	0	1	0	1	1	0	0	0	0	2	1		0	0	1	0	1	1	0	0	0	0	2	1		0	0	1	0	1	1	0	0	0	0	2	1		0.08	0	0.95	0.59	0.97	0.96
TAR DNA-binding protein 43 OS=Homo sapiens GN=TARDBP PE=1 SV=1	TADBP_HUMAN	45 kDa	0.54	0.3	0	0	0	0	2	1	0	0	0	0	0	1		0	0	0	0	2	1	0	0	0	0	0	1		0	0	0	0	2	1	0	0	0	0	0	1		0	0	0	0	1	0.97
T-complex protein 1 subunit beta OS=Homo sapiens GN=CCT2 PE=1 SV=4	TCPB_HUMAN	57 kDa	0.0061	0	0	0	3	2	1	2	0	0	0	0	0	0		0	0	2	1	1	2	0	0	0	0	0	0		0	0	3	2	2	2	0	0	0	0	0	0		0	0	1	0.98	1	1
Transcription elongation factor SPT4 OS=Homo sapiens GN=SUPT4H1 PE=1 SV=1	SPT4H_HUMAN	13 kDa	0.16	5	0	0	0	1	0	0	0	0	0	1	2	1		0	0	0	1	0	0	0	0	0	1	2	1		0	0	0	1	0	0	0	0	0	1	2	2		0	0	0.46	0.91	0.08	0.1
Transcription elongation regulator 1 OS=Homo sapiens GN=TCERG1 PE=1 SV=2	TCRG1_HUMAN	124 kDa	0.79	1.3	0	2	0	0	0	1	0	1	0	0	1	2		0	2	0	0	0	1	0	1	0	0	1	2		0	2	0	0	0	1	0	1	0	0	1	2		0	1	0	0.77	0	0.9
Transmembrane and coiled-coil domain-containing protein 1 OS=Homo sapiens GN=TMCO1 PE=1 SV=1	TMCO1_HUMAN	21 kDa	0.4	0.4	0	0	0	0	2	2	0	0	0	0	1	1		0	0	0	0	1	2	0	0	0	0	1	1		0	0	0	0	2	3	0	0	0	0	1	1		0	0	0	0	1	1
ADP/ATP translocase 2 OS=Homo sapiens GN=SLC25A5 PE=1 SV=7	ADT2_HUMAN	33 kDa	0.32	0.5	0	0	1	1	0	0	0	0	0	0	1	1		0	0	1	1	0	0	0	0	0	0	1	1		0	0	1	1	0	0	0	0	0	0	1	1		0	0	1	0.99	0.89	0.88
Fragile X mental retardation syndrome-related protein 1 OS=Homo sapiens GN=FXR1 PE=1 SV=3	FXR1_HUMAN	70 kDa	0.48	0.6	0	1	0	0	0	1	0	0	0	1	0	0		0	1	0	0	0	1	0	0	0	1	0	0		0	2	0	0	0	1	0	0	0	1	0	0		0	0.96	0	0.56	0.99	1
Histone H2A type 2-C OS=Homo sapiens GN=HIST2H2AC PE=1 SV=4	H2A2C_HUMAN	14 kDa	0.0029	0.9	3	1	1	1	1	1	1	2	1	1	2	3		2	1	1	1	1	1	1	1	1	1	2	2		4	1	1	1	1	1	1	2	1	1	3	3		1	1	1	1	1	1
Keratin, type I cuticular Ha6 OS=Homo sapiens GN=KRT36 PE=1 SV=1	KRT36_HUMAN	52 kDa	1	INF	0	0	0	0	0	0	0	0	0	0	0	0		0	0	0	0	0	0	0	0	0	0	0	0		0	0	0	0	0	0	0	0	0	0	0	0		0	0	0	0	0	0
Keratin, type I cytoskeletal 15 OS=Homo sapiens GN=KRT15 PE=1 SV=3	K1C15_HUMAN	49 kDa	1	INF	1	1	0	0	1	1	0	1	0	0	0	0		1	1	0	0	1	1	0	1	0	0	0	0		1	1	0	0	3	3	0	1	0	0	0	0		0.66	0.57	0	0	0.97	0.98
Actin-related protein 2/3 complex subunit 4 OS=Homo sapiens GN=ARPC4 PE=1 SV=3	ARPC4_HUMAN	20 kDa	0.62	1	0	0	0	1	1	1	0	0	0	0	2	3		0	0	0	1	1	1	0	0	0	0	2	3		0	0	0	1	2	2	0	0	0	0	2	3		0	0	0	0.99	0.76	0.89
Alpha-synuclein OS=Homo sapiens GN=SNCA PE=1 SV=1	SYUA_HUMAN	14 kDa	0.57	0.3	0	0	3	1	0	0	0	0	1	1	0	0		0	0	3	1	0	0	0	0	1	1	0	0		0	0	4	2	0	0	0	0	1	1	0	0		0	0	1	0.98	0	0
ATPase inhibitor, mitochondrial OS=Homo sapiens GN=ATPIF1 PE=1 SV=1	ATIF1_HUMAN	12 kDa	0.54	2.5	0	1	0	0	0	1	0	0	0	0	1	3		0	1	0	0	0	1	0	0	0	0	1	3		0	1	0	0	0	1	0	0	0	0	2	3		0.12	0.77	0	0.47	0.33	0.89
Cluster of ADP/ATP translocase 2 OS=Homo sapiens GN=SLC25A5 PE=1 SV=7 (ADT2_HUMAN)	ADT2_HUMAN [2]	33 kDa	0.15	0.4	0	0	3	1	2	2	0	0	0	0	1	2		0	0	3	1	2	2	0	0	0	0	1	2		0	0	3	1	2	2	0	0	0	0	1	2		0	0	1	1	1	1
Cluster of Fragile X mental retardation syndrome-related protein 1 OS=Homo sapiens GN=FXR1 PE=1 SV=3 (FXR1_HUMAN)	FXR1_HUMAN	70 kDa	0.48	0.6	0	1	0	0	1	2	0	0	0	1	1	1		0	1	0	0	1	2	0	0	0	1	1	1		0	2	0	0	1	2	0	0	0	1	1	1		0	0.96	0	0.56	1	1
Cyclin-dependent kinase 1 OS=Homo sapiens GN=CDK1 PE=1 SV=3	CDK1_HUMAN	34 kDa	0.75	0.6	0	0	1	1	1	1	0	0	0	0	2	0		0	0	1	1	1	1	0	0	0	0	2	0		0	0	1	1	1	1	0	0	0	0	2	0		0	0.97	1	1	1	1
Dipeptidyl peptidase 4 OS=Homo sapiens GN=DPP4 PE=1 SV=2	DPP4_HUMAN	88 kDa	0.2	0	0	0	0	0	2	3	0	0	0	0	0	0		0	0	0	0	2	3	0	0	0	0	0	0		0	0	0	0	3	4	0	0	0	0	0	0		0	0	0	0	1	1
Proteasome subunit alpha type-4 OS=Homo sapiens GN=PSMA4 PE=1 SV=1	PSA4_HUMAN	29 kDa	0.27	1.6	0	0	2	1	1	1	0	0	1	1	2	1		0	0	2	1	1	1	0	0	1	1	2	1		0	0	2	1	1	1	0	0	1	1	4	2		0	0.95	1	0.9	0.85	0.86
Proteasome subunit alpha type-5 OS=Homo sapiens GN=PSMA5 PE=1 SV=3	PSA5_HUMAN	26 kDa	0.56	1.5	0	0	1	2	0	0	0	0	0	1	2	2		0	0	1	2	0	0	0	0	0	1	2	2		0	0	1	3	0	0	0	0	0	1	2	3		0	0	1	1	0	0
Protein disulfide-isomerase OS=Homo sapiens GN=P4HB PE=1 SV=3	PDIA1_HUMAN	57 kDa	0.91	0.7	0	0	0	1	2	0	0	0	0	0	1	1		0	0	0	1	2	0	0	0	0	0	1	1		0	0	0	1	2	0	0	0	0	0	1	1		0	0	0	0.99	1	0
Succinate dehydrogenase [ubiquinone] flavoprotein subunit, mitochondrial OS=Homo sapiens GN=SDHA PE=1 SV=2	SDHA_HUMAN	73 kDa	0.11	0	0	0	2	2	0	1	0	0	0	0	0	0		0	0	2	2	0	1	0	0	0	0	0	0		0	0	2	2	0	1	0	0	0	0	0	0		0	0	1	1	0	0.99
T-complex protein 1 subunit gamma OS=Homo sapiens GN=CCT3 PE=1 SV=4	TCPG_HUMAN	61 kDa	0.12	0.2	0	0	1	1	4	2	0	0	1	0	0	1		0	0	1	1	4	2	0	0	1	0	0	1		0	0	1	1	5	3	0	0	1	0	0	1		0	0	0.99	0.97	1	1
T-complex protein 1 subunit zeta OS=Homo sapiens GN=CCT6A PE=1 SV=3	TCPZ_HUMAN	58 kDa	0.11	0.4	0	0	2	1	1	2	0	0	1	0	1	1		0	0	2	1	1	2	0	0	1	0	1	1		0	0	2	2	1	3	0	0	1	0	1	1		0	0	1	0.98	0.97	1
U5 small nuclear ribonucleoprotein 40 kDa protein OS=Homo sapiens GN=SNRNP40 PE=1 SV=1	SNR40_HUMAN	39 kDa	0.19	4.7	0	0	2	1	0	3	0	0	0	1	9	10		0	0	2	1	0	3	0	0	0	1	8	9		0	0	2	1	0	3	0	0	0	1	13	14		0	0	1	1	1	1
Keratin, type II cuticular Hb3 OS=Homo sapiens GN=KRT83 PE=1 SV=2	KRT83_HUMAN	54 kDa	0.16	INF	0	0	0	0	0	0	0	0	0	0	0	0		0	0	0	0	0	0	0	0	0	0	0	0		0	0	0	0	0	0	0	0	0	0	0	0		0	0	0	0	0	0
40S ribosomal protein SA OS=Homo sapiens GN=RPSA PE=1 SV=4	RSSA_HUMAN	33 kDa	0.23	2.1	0	0	2	2	3	2	0	0	3	1	4	4		0	0	2	2	3	2	0	0	3	1	4	4		0	0	2	2	3	2	0	0	3	2	7	7		0	0	1	1	1	1
Aldehyde dehydrogenase, mitochondrial OS=Homo sapiens GN=ALDH2 PE=1 SV=2	ALDH2_HUMAN	56 kDa	0.42	0.2	0	0	2	3	0	0	0	0	1	1	0	0		0	0	2	3	0	0	0	0	1	1	0	0		0	0	2	4	0	0	0	0	1	1	0	0		0	0	1	1	0	0
CDKN2AIP N-terminal-like protein OS=Homo sapiens GN=CDKN2AIPNL PE=1 SV=1	C2AIL_HUMAN	13 kDa	0.32	2.2	0	0	1	1	1	2	0	0	0	3	2	3		0	0	1	1	1	1	0	0	0	2	2	2		0	0	1	1	1	2	0	0	0	3	4	4		0	0	0.96	0.99	0.97	0.97
Cluster of F-actin-capping protein subunit alpha-1 OS=Homo sapiens GN=CAPZA1 PE=1 SV=3 (CAZA1_HUMAN)	CAZA1_HUMAN [2]	33 kDa	0.51	1	0	1	1	1	1	2	0	0	1	0	3	1		0	1	1	1	1	2	0	0	1	0	3	1		0	1	1	1	1	3	0	0	1	0	4	2		0	0.96	0.86	0.85	0.97	1
Cytochrome c oxidase subunit 2 OS=Homo sapiens GN=MT-CO2 PE=1 SV=1	COX2_HUMAN	26 kDa	0.28	0.7	0	1	1	1	1	2	0	0	1	1	1	1		0	1	1	1	1	2	0	0	1	1	1	1		0	1	2	1	1	2	0	0	1	1	1	2		0	0.7	0.93	0.98	0.97	1
Lamina-associated polypeptide 2, isoforms beta/gamma OS=Homo sapiens GN=TMPO PE=1 SV=2	LAP2B_HUMAN	51 kDa	0.18	0.5	0	3	1	1	2	7	0	0	0	0	4	4		0	3	1	1	2	6	0	0	0	0	4	4		0	4	1	1	3	7	0	0	0	0	4	4		0	1	1	0.92	1	1
Retinal dehydrogenase 1 OS=Homo sapiens GN=ALDH1A1 PE=1 SV=2	AL1A1_HUMAN	55 kDa	0.04	0	0	1	0	1	1	2	0	0	0	0	0	0		0	1	0	1	1	2	0	0	0	0	0	0		0	1	0	3	1	2	0	0	0	0	0	0		0	0.95	0.97	1	0.79	1
Sarcoplasmic/endoplasmic reticulum calcium ATPase 2 OS=Homo sapiens GN=ATP2A2 PE=1 SV=1	AT2A2_HUMAN	115 kDa	0.58	0.3	0	0	1	1	0	1	0	0	0	1	0	0		0	0	1	1	0	1	0	0	0	1	0	0		0	0	1	1	0	1	0	0	0	1	0	0		0	0	0.99	0.99	0.98	1
[truncated: 18 more columns]
