# Supplementary material for: Active and Repressive Chromatin-Associated Proteome after MPA Treatment and the Role of Midkine in Epithelial Monolayer Permeability
Source: Int J Mol Sci. 2016 Apr 20;17(4):597. doi: 10.3390/ijms17040597 (PMC4849051; doi:10.3390/ijms17040597)
Supplement: Supplementary file 1 [file ijms-17-00597-s001.zip › ijms-121525-Supplementary Materials/Supplementary Table S6.xlsx]

## Sheet: Common between active and repre
Supplementary table S6. List of common proteins associated with either active or repressive histone modifications.
	H3K4me3			Common			H3K27me3
	AATC_HUMAN			1433F_HUMAN			ACSL3_HUMAN
	ACTC_HUMAN (+1)			1433T_HUMAN			ALKB5_HUMAN
	AGR2_HUMAN			ACTBL_HUMAN			ANXA5_HUMAN
	ANXA6_HUMAN			ACTN1_HUMAN			CATA_HUMAN
	ATP4A_HUMAN			ADT2_HUMAN			CAZA1_HUMAN [2]
	ATP5H_HUMAN			ADT2_HUMAN [2]			CHERP_HUMAN
	CCAR2_HUMAN			ADT3_HUMAN			COPB2_HUMAN
	CDK12_HUMAN			AHNK_HUMAN			COPD_HUMAN
	CDK9_HUMAN			AK1C1_HUMAN			COR1C_HUMAN
	CISD1_HUMAN			AL1A1_HUMAN			CSTF2_HUMAN (+1)
	CNN3_HUMAN			ALDH2_HUMAN			CYBP_HUMAN
	COX41_HUMAN			ANXA3_HUMAN			DPP4_HUMAN
	COX5B_HUMAN			API5_HUMAN			ECHB_HUMAN
	CPNE1_HUMAN			ARPC4_HUMAN			EF2_HUMAN
	CSTF2_HUMAN			ASHWN_HUMAN			FA98A_HUMAN
	CTND1_HUMAN			AT2A2_HUMAN			FMR1_HUMAN
	DDB1_HUMAN			ATIF1_HUMAN			FXR1_HUMAN
	DHB4_HUMAN			ATPO_HUMAN			GLNA_HUMAN
	DLDH_HUMAN			BAG2_HUMAN			GNL1_HUMAN
	ECHA_HUMAN			BCLF1_HUMAN			H2A2C_HUMAN
	EF1A2_HUMAN			BUB3_HUMAN			H2A3_HUMAN (+1)
	EIF3L_HUMAN			C2AIL_HUMAN			H2AY_HUMAN
	EPS8_HUMAN			CAZA1_HUMAN			HORN_HUMAN
	ES8L2_HUMAN			CAZA2_HUMAN			K1C14_HUMAN
	ETFB_HUMAN			CBX3_HUMAN			K1C15_HUMAN
	EXOS2_HUMAN			CC124_HUMAN			K2C6B_HUMAN [2]
	FA32A_HUMAN			CDC42_HUMAN			KRT36_HUMAN
	GNAI3_HUMAN			CDC5L_HUMAN			KRT82_HUMAN
	GNAS1_HUMAN (+1)			CDK1_HUMAN			KRT83_HUMAN
	GNAS1_HUMAN [2]			CHM4B_HUMAN			MIC19_HUMAN
	H2A1B_HUMAN (+1)			CKAP4_HUMAN			MRE11_HUMAN
	H2A1D_HUMAN			CNBP_HUMAN			MYH11_HUMAN
	HSDL2_HUMAN			COPA_HUMAN			NOLC1_HUMAN
	IF4G1_HUMAN			COPG1_HUMAN			NOP2_HUMAN
	IMB1_HUMAN			COX2_HUMAN			NUDC_HUMAN
	IMDH2_HUMAN			CPSF6_HUMAN			PAP1M_HUMAN
	KHDR2_HUMAN			CTBL1_HUMAN			PLST_HUMAN
	MAT2B_HUMAN			CTNA1_HUMAN			PP1RA_HUMAN
	MYH10_HUMAN			CWC15_HUMAN			PR38A_HUMAN
	MYH14_HUMAN			CYC_HUMAN			PRDX1_HUMAN
	NDRG1_HUMAN			DCAF7_HUMAN			PRP8_HUMAN
	NDUS3_HUMAN			DDX1_HUMAN			PSB2_HUMAN
	OAT_HUMAN			DDX3X_HUMAN			RASK_HUMAN (+1)
	ODO2_HUMAN			DDX5_HUMAN			RINI_HUMAN
	ODP2_HUMAN			DHCR7_HUMAN			RL11_HUMAN
	ODPB_HUMAN			DLRB1_HUMAN			RL17_HUMAN
	P5CS_HUMAN			DRG1_HUMAN			RL32_HUMAN
	PCNA_HUMAN			DX39B_HUMAN			RLA0_HUMAN (+1)
	PDLI1_HUMAN			DYHC1_HUMAN			RS13_HUMAN
	PPAC_HUMAN			ECHM_HUMAN			RS6_HUMAN
	PPIH_HUMAN			EDF1_HUMAN			SDHA_HUMAN
	PRC2C_HUMAN			EF1G_HUMAN			SF3B5_HUMAN
	PRDX5_HUMAN			EFTU_HUMAN			SPB3_HUMAN
	PSA7_HUMAN			EIF3G_HUMAN			SRC8_HUMAN
	PSMD3_HUMAN			ELAV1_HUMAN			SRSF4_HUMAN
	RAB1B_HUMAN			ENPL_HUMAN			STRBP_HUMAN
	RBM8A_HUMAN			ES8L3_HUMAN			SYUA_HUMAN
	RCC1_HUMAN			F10A1_HUMAN			TERA_HUMAN
	RHOA_HUMAN			FA98B_HUMAN			THIO_HUMAN
	RHOC_HUMAN			FAS_HUMAN			TM9S4_HUMAN
	RL14_HUMAN			FEN1_HUMAN			TMCO1_HUMAN
	RL36_HUMAN			FKB11_HUMAN			TXTP_HUMAN
	RL38_HUMAN			FLNA_HUMAN			WBP11_HUMAN
	RL6_HUMAN			FLNC_HUMAN			XRCC6_HUMAN
	RLA0_HUMAN			G3BP1_HUMAN			ZO2_HUMAN
	RM19_HUMAN			G3BP2_HUMAN
	RM44_HUMAN			G6PI_HUMAN
	RS15_HUMAN			GDIB_HUMAN
	RUVB1_HUMAN			GFRP_HUMAN
	RUVB2_HUMAN			GTR1_HUMAN
	S39A7_HUMAN			GTR3_HUMAN
	SC11A_HUMAN			H13_HUMAN
	SC22B_HUMAN			H14_HUMAN
	SC61B_HUMAN			H15_HUMAN
	SERF2_HUMAN			H1X_HUMAN
	SETLP_HUMAN			H2A2B_HUMAN
	SET_HUMAN			H2AV_HUMAN (+1)
	SPTN2_HUMAN			H2AX_HUMAN
	STIP1_HUMAN			H2B1D_HUMAN
	STMN1_HUMAN			H2B1K_HUMAN
	SUMO2_HUMAN			H2B2E_HUMAN
	SURF4_HUMAN			H31_HUMAN (+1)
	SYFA_HUMAN			H33_HUMAN
	TAGL2_HUMAN			HMGB1_HUMAN
	TCPH_HUMAN			HMGB2_HUMAN
	TFR1_HUMAN			HMGN4_HUMAN
	TMA7_HUMAN			HNRDL_HUMAN
	TOM22_HUMAN			HNRH1_HUMAN
	TPM3_HUMAN			HNRH2_HUMAN
	TPM4_HUMAN			HNRPM_HUMAN
	VATA_HUMAN			HP1B3_HUMAN
	VILI_HUMAN			HSP74_HUMAN
				IDHC_HUMAN
				IF2B3_HUMAN
				IF4A1_HUMAN (+1)
				IF5A1_HUMAN
				IQGA1_HUMAN
				K2C5_HUMAN
				K2C6B_HUMAN
				KR87P_HUMAN
				LAP2B_HUMAN
				LASP1_HUMAN
				LBR_HUMAN
				LIN7C_HUMAN
				LMNB2_HUMAN
				LRC59_HUMAN
				LSM3_HUMAN
				LSM7_HUMAN
				MATR3_HUMAN
				MIF_HUMAN
				MK_HUMAN
				MPCP_HUMAN
				MYH9_HUMAN
				NDKA_HUMAN
				NDUS5_HUMAN
				NEP1_HUMAN
				NHP2_HUMAN
				NHRF1_HUMAN
				NIPS1_HUMAN
				NOP10_HUMAN
				NOP56_HUMAN
				NOP58_HUMAN
				NUFP2_HUMAN
				NUMA1_HUMAN
				OST48_HUMAN
				PA2G4_HUMAN
				PABP4_HUMAN
				PCBP2_HUMAN
				PCNP_HUMAN
				PDIA1_HUMAN
				PDIA3_HUMAN
				PDIA6_HUMAN
				PDZ11_HUMAN
				PERI_HUMAN
				PLSL_HUMAN
				POTEF_HUMAN
				PP1A_HUMAN
				PP1A_HUMAN [3]
				PP1B_HUMAN
				PP1G_HUMAN
				PRDX2_HUMAN
				PRP6_HUMAN
				PSA3_HUMAN
				PSA4_HUMAN
				PSA5_HUMAN
				PSB5_HUMAN
				PSB6_HUMAN
				PTBP1_HUMAN
				PUR6_HUMAN
				QCR6_HUMAN
				RAB10_HUMAN
				RAB14_HUMAN
				RAB1A_HUMAN
				RADI_HUMAN
				RAE1L_HUMAN
				RAM_HUMAN
				RANG_HUMAN
				RBBP4_HUMAN
				RBM39_HUMAN
				RBM3_HUMAN
				RBM42_HUMAN
				RCC2_HUMAN
				RL18A_HUMAN
				RL19_HUMAN
				RL26L_HUMAN
				RL27A_HUMAN
				RL34_HUMAN
				RL36A_HUMAN
				RL36L_HUMAN
				RL36L_HUMAN [2]
				RL37A_HUMAN
				RL39_HUMAN
				RL40_HUMAN
				RL5_HUMAN
				RL7A_HUMAN
				RL7_HUMAN
				RL9_HUMAN
				RMXL1_HUMAN
				ROA3_HUMAN
				ROAA_HUMAN
				RPN2_HUMAN
				RRBP1_HUMAN
				RS12_HUMAN
				RS17L_HUMAN (+1)
				RS19_HUMAN
				RS21_HUMAN
				RS25_HUMAN
				RS27A_HUMAN
				RS27L_HUMAN
				RS27_HUMAN
				RS4X_HUMAN
				RS5_HUMAN
				RS8_HUMAN
				RSSA_HUMAN
				RTCB_HUMAN
				SAHH_HUMAN
				SERA_HUMAN
				SF3A2_HUMAN
				SFR15_HUMAN
				SND1_HUMAN
				SNR40_HUMAN
				SNW1_HUMAN
				SON_HUMAN
				SPF27_HUMAN
				SPT4H_HUMAN
				SPTN1_HUMAN
				SR140_HUMAN
				SRRM2_HUMAN
				SRRT_HUMAN
				SRSF5_HUMAN
				SSRD_HUMAN
				SSRG_HUMAN
				STAU1_HUMAN
				TADBP_HUMAN
				TALDO_HUMAN
				TBA4A_HUMAN
				TCPA_HUMAN
				TCPB_HUMAN
				TCPD_HUMAN
				TCPE_HUMAN
				TCPG_HUMAN
				TCPQ_HUMAN
				TCPZ_HUMAN
				TCRG1_HUMAN
				TFAM_HUMAN
				TMEDA_HUMAN
				TMOD3_HUMAN
				TR112_HUMAN
				U3IP2_HUMAN
				U5S1_HUMAN
				UBP2L_HUMAN
				UFD1_HUMAN
				UGDH_HUMAN
				VAPA_HUMAN
				VAPB_HUMAN
				WDR5_HUMAN
				WIBG_HUMAN
				XRCC5_HUMAN
				XRN2_HUMAN
				YBOX3_HUMAN
				ZNT7_HUMAN
