# Supplementary material for: Active and Repressive Chromatin-Associated Proteome after MPA Treatment and the Role of Midkine in Epithelial Monolayer Permeability
Source: Int J Mol Sci. 2016 Apr 20;17(4):597. doi: 10.3390/ijms17040597 (PMC4849051; doi:10.3390/ijms17040597)
Supplement: Supplementary file 1 [file ijms-17-00597-s001.zip › ijms-121525-Supplementary Materials/Supplementary Table S7.xlsx]

## Sheet: Primers
Supplementary Table S7: List of primers used in this study.
MLCK	Promoter	Forward	TCTGCTGCAGTTCAGAGCAA
		Reverse	AGGAGGAATGGTCAACAGCA
	Expression	Forward	GATGATGCTCCAGCCAGT
		Reverse	GTCCTCAGGGAACTGGATGA
Midkine	Promoter	Forward	CAGCTGGGTGTGACTCAGTA
		Reverse	CCACCCCTCTTTCACTTTCA
	Expression	Forward	ACCAGTGCCTTCTGTCTGCT
		Reverse	TTGTGGGGAAGAACAAAAGC
GAPDH	Promoter	Forward	TGAGCAGTCCGGTGTCACTA
		Reverse	ACGACTGAGATGGGGAATTG
	Expression	Forward	ACCCAGAAGACTGTGGATGG
		Reverse	TTCTAGACGGCAGGTCAGGT
